# Supplementary material for: Ethylene is involved in strawberry fruit ripening in an organ-specific manner
Source: J Exp Bot. 2013 Oct 5;64(14):4421–39. doi: 10.1093/jxb/ert257 (PMC3808323; doi:10.1093/jxb/ert257)
Supplement: Supplementary Data [file supp_ert257_jexbot100586_file002.xlsx]

## Sheet: Achene_Control (S2)
	Serine	Cysteine, S-methyl	Tryptophan	Phenylalanine	Tyrosine	Valine	Isoleucine	Alanine	GABA	Glutamine	Proline	Proline, 4-hydroxy	Ornithine	Aspartic acid	Asparagine	Homoserine	Threonine	Alanine-beta	Lysine	Methionine	Glucose	Fructose	Sucrose	Threhalose	Citric acid	Fumaric acid	Malic acid	Erythritol	Fucose	Galactinol	Glucose-6P	Inositol, Myo	Isomaltose	Maltitol	Maltose	Raffinose	Rhamnose	Xylose	Benzoic acid, 4 hydroxy	Dehydroascorbic acid	Galactonic acid	Galacturonic acid	Glutaric acid, 2-oxo	Glyceric acid	Malic acid, 2-methyl	Nicotinic acid	Salicylic acid	Threonic acid	Glycerol
Serine	0	0.958288	0.856299	0.851557	0	0.95143	0.83459	0.995393	0.921216	0.899658	0.94834	0.972358	0	0.998261	0.989332	0.676548	0.995866	0.985974	0	0	0.867439	0.896852	-0.862466	0.986899	0.969186	0.995194	0.946648	0.978082	0.981299	0.706063	0.940414	0.849784	0.86415	0.965543	0.983722	-0.977759	0.988704	0.947439	0.925734	0.913488	0.981325	0.981009	0.979335	0.984419	0.981805	0	0.980603	0.985047	0
Cysteine, S-methyl	0.958288	0	0.751951	0.800449	0	0.897104	0.780207	0.939041	0.87617	0.928232	0.991459	0.987384	0	0.96121	0.973495	0	0.975902	0.974784	0	0	0.915228	0.885313	-0.827928	0.927266	0.959105	0.970206	0.857085	0.976998	0.963545	0	0.850524	0.680673	0.842344	0.909556	0.923634	-0.907645	0.96533	0.908702	0.936144	0.88531	0.930427	0.925255	0.950815	0.967125	0.967213	0	0.970214	0.968941	0
Tryptophan	0.856299	0.751951	0	0.693257	0	0.832088	0.717416	0.868155	0.770231	0.848666	0.689838	0.800066	0	0.858442	0.80681	0	0.84837	0.875887	0	0	0.812103	0.839968	-0.748784	0.924778	0.884714	0.86115	0.837948	0.829735	0.856607	0	0.969739	0.767392	0.898582	0.909447	0.930123	-0.807844	0.85869	0.830014	0.860483	0.836873	0.865207	0.885621	0.896845	0.859606	0.867455	0	0.847551	0.855645	0
Phenylalanine	0.851557	0.800449	0.693257	0	0.750073	0.966365	0.996026	0.808977	0.98644	0	0.77515	0.758036	0	0.820281	0.788126	0.959545	0.853594	0.821657	0.792386	0.817056	0	0	0	0.805606	0.738974	0.863003	0.694948	0.75056	0.745051	0.924362	0.731656	0.822059	0	0.705371	0.810286	-0.86845	0.771689	0	0	0	0.73923	0.742726	0.752895	0.759906	0.758384	0	0.749244	0.762709	0.946969
Tyrosine	0	0	0	0.750073	0	0	0.788088	0	0	0	0	0	0.878324	0	0	0.874491	0	0	0.820773	0.828099	0	0	0	0	0	0	0	0	0	0.843711	0	0	0	0	0	0	0	0	0	0	0	0	0	0	0	0	0	0	0.88446
Valine	0.95143	0.897104	0.832088	0.966365	0	0	0.9624	0.925629	0.992441	0.806443	0.868904	0.882239	0	0.932994	0.904404	0.862124	0.951671	0.93484	0.7225	0	0.744275	0.737094	-0.681556	0.930044	0.882508	0.958654	0.835169	0.883316	0.884325	0.866049	0.877346	0.863259	0.802153	0.861917	0.932414	-0.945834	0.902365	0.806202	0.808583	0.755671	0.879671	0.884755	0.89432	0.894495	0.894448	0	0.885643	0.895908	0.846305
Isoleucine	0.83459	0.780207	0.717416	0.996026	0.788088	0.9624	0	0.79066	0.980993	0	0.744377	0.737225	0	0.802603	0.763014	0.963999	0.838833	0.813405	0.797617	0.81857	0	0	0	0.799121	0.729973	0.850913	0.671491	0.731951	0.727919	0.943235	0.735047	0.807169	0.670077	0.694457	0.806303	-0.844252	0.754425	0	0	0	0.719542	0.726447	0.742715	0.743871	0.744269	0	0.731716	0.745872	0.956567
Alanine	0.995393	0.939041	0.868155	0.808977	0	0.925629	0.79066	0	0.887325	0.897201	0.93273	0.966776	0	0.997225	0.988203	0	0.985529	0.976734	0	0	0.869114	0.919929	-0.89397	0.990425	0.970217	0.984188	0.970636	0.977818	0.985268	0	0.955291	0.860482	0.865267	0.981282	0.986105	-0.975273	0.99074	0.968422	0.9317	0.938334	0.993701	0.993524	0.983521	0.986353	0.982847	0	0.982342	0.986446	0
GABA	0.921216	0.87617	0.770231	0.98644	0	0.992441	0.980993	0.887325	0	0.751882	0.852073	0.848511	0	0.898405	0.871158	0.906682	0.924389	0.901318	0.742181	0.721892	0.687659	0.669117	0	0.885929	0.834138	0.931958	0.787495	0.844298	0.840332	0.900777	0.81644	0.845457	0.759095	0.805296	0.890326	-0.917978	0.861572	0.750914	0.754801	0.6906	0.832584	0.835335	0.845952	0.852928	0.850895	0	0.843549	0.854266	0.890739
Glutamine	0.899658	0.928232	0.848666	0	0	0.806443	0	0.897201	0.751882	0	0.894326	0.952178	0	0.914793	0.916017	0	0.922377	0.948797	0	0	0.990473	0.949702	-0.82368	0.920257	0.975888	0.920086	0.822117	0.953502	0.950331	0	0.898834	0	0.900717	0.93005	0.914007	-0.834097	0.941594	0.909154	0.984585	0.925946	0.909841	0.916104	0.958831	0.949225	0.959505	-0.682735	0.954094	0.950575	0
Proline	0.94834	0.991459	0.689838	0.77515	0	0.868904	0.744377	0.93273	0.852073	0.894326	0	0.981434	0	0.95267	0.974795	0	0.961651	0.951567	0	0	0.885856	0.874878	-0.844715	0.903751	0.936333	0.952537	0.86597	0.969633	0.954018	0	0.814617	0.683525	0.800025	0.894012	0.897844	-0.907693	0.955952	0.912892	0.913387	0.882468	0.927111	0.916787	0.930821	0.956183	0.95232	0	0.960708	0.958335	0
Proline, 4-hydroxy	0.972358	0.987384	0.800066	0.758036	0	0.882239	0.737225	0.966776	0.848511	0.952178	0.981434	0	0	0.980593	0.990485	0	0.98299	0.983681	0	0	0.941967	0.939765	-0.886671	0.956258	0.984773	0.977447	0.908319	0.997054	0.990947	0	0.897591	0.710999	0.872635	0.955078	0.950319	-0.925631	0.989967	0.957819	0.970444	0.940892	0.968516	0.964767	0.98068	0.99162	0.99148	0	0.994466	0.992861	0
Ornithine	0	0	0	0	0.878324	0	0	0	0	0	0	0	0	0	0	0.746433	0	0	0.72607	0.820764	0	0	0	0	0	0	0	0	0	0	0	0	0	0	0	0	0	0	0	0	0	0	0	0	0	0.785404	0	0	0.745928
Aspartic acid	0.998261	0.96121	0.858442	0.820281	0	0.932994	0.802603	0.997225	0.898405	0.914793	0.95267	0.980593	0	0	0.994076	0	0.994763	0.988212	0	0	0.888669	0.920526	-0.886305	0.988911	0.978731	0.993066	0.954835	0.987169	0.990572	0.670637	0.945119	0.83208	0.875659	0.976366	0.985192	-0.970232	0.995535	0.963555	0.943241	0.935023	0.989557	0.988815	0.987448	0.992515	0.989942	0	0.989654	0.9928	0
Asparagine	0.989332	0.973495	0.80681	0.788126	0	0.904404	0.763014	0.988203	0.871158	0.916017	0.974795	0.990485	0	0.994076	0	0	0.988568	0.97982	0	0	0.897754	0.92712	-0.900538	0.969553	0.974664	0.983206	0.947117	0.992263	0.991492	0	0.91349	0.791986	0.853913	0.965642	0.96336	-0.960059	0.994353	0.969301	0.945793	0.941602	0.985644	0.98095	0.979982	0.99199	0.98842	0	0.99222	0.993038	0
Homoserine	0.676548	0	0	0.959545	0.874491	0.862124	0.963999	0	0.906682	0	0	0	0.746433	0	0	0	0.679371	0	0.83262	0.90219	0	0	0	0	0	0.694436	0	0	0	0.943306	0	0.729579	0	0	0	-0.710389	0	0	0	0	0	0	0	0	0	0	0	0	0.990246
Threonine	0.995866	0.975902	0.84837	0.853594	0	0.951671	0.838833	0.985529	0.924389	0.922377	0.961651	0.98299	0	0.994763	0.988568	0.679371	0	0.99441	0	0	0.892443	0.897647	-0.848489	0.980963	0.97677	0.999343	0.921222	0.983979	0.982917	0.708566	0.92755	0.805725	0.878577	0.956967	0.978363	-0.963553	0.989086	0.937349	0.939517	0.907788	0.970912	0.970734	0.980788	0.986842	0.986039	0	0.984513	0.987657	0
Alanine-beta	0.985974	0.974784	0.875887	0.821657	0	0.93484	0.813405	0.976734	0.901318	0.948797	0.951567	0.983681	0	0.988212	0.97982	0	0.99441	0	0	0	0.924865	0.919006	-0.857904	0.983766	0.988519	0.994668	0.912441	0.986542	0.986357	0.692759	0.939825	0.769578	0.914979	0.96526	0.983389	-0.936181	0.989466	0.940143	0.962202	0.922694	0.968203	0.970352	0.988599	0.990165	0.991162	0	0.987711	0.989685	0
Lysine	0	0	0	0.792386	0.820773	0.7225	0.797617	0	0.742181	0	0	0	0.72607	0	0	0.83262	0	0	0	0.680959	0	0	0	0	0	0	0	0	0	0.843561	0	0.869021	0	0	0	0	0	0	0	0	0	0	0	0	0	0	0	0	0.803905
Methionine	0	0	0	0.817056	0.828099	0	0.81857	0	0.721892	0	0	0	0.820764	0	0	0.90219	0	0	0.680959	0	0	0	0	0	0	0	0	0	0	0.798766	0	0	0	0	0	0	0	0	0	0	0	0	0	0	0	0	0	0	0.925755
Glucose	0.867439	0.915228	0.812103	0	0	0.744275	0	0.869114	0.687659	0.990473	0.885856	0.941967	0	0.888669	0.897754	0	0.892443	0.924865	0	0	0	0.960484	-0.847697	0.890419	0.960803	0.887884	0.806877	0.942539	0.937536	0	0.867821	0	0.892673	0.915079	0.884938	-0.783613	0.924259	0.908228	0.986364	0.932591	0.893945	0.897665	0.940901	0.93506	0.944052	-0.744777	0.941545	0.935201	0
Fructose	0.896852	0.885313	0.839968	0	0	0.737094	0	0.919929	0.669117	0.949702	0.874878	0.939765	0	0.920526	0.92712	0	0.897647	0.919006	0	0	0.960484	0	-0.943111	0.925354	0.963394	0.891343	0.915279	0.954752	0.962104	0	0.919746	0	0.880641	0.968967	0.917986	-0.835015	0.950123	0.977606	0.980396	0.99267	0.95397	0.955092	0.961064	0.956028	0.957827	-0.830147	0.95906	0.954703	0
Sucrose	-0.862466	-0.827928	-0.748784	0	0	-0.681556	0	-0.89397	0	-0.82368	-0.844715	-0.886671	0	-0.886305	-0.900538	0	-0.848489	-0.857904	0	0	-0.847697	-0.943111	0	-0.875655	-0.88608	-0.839637	-0.946922	-0.903463	-0.917953	0	-0.851766	-0.697533	-0.847431	-0.93014	-0.873862	0.795173	-0.909442	-0.967252	-0.903351	-0.969705	-0.933411	-0.924895	-0.898365	-0.911768	-0.899832	0.819257	-0.910524	-0.905627	0
Threhalose	0.986899	0.927266	0.924778	0.805606	0	0.930044	0.799121	0.990425	0.885929	0.920257	0.903751	0.956258	0	0.988911	0.969553	0	0.980963	0.983766	0	0	0.890419	0.925354	-0.875655	0	0.979644	0.98326	0.952809	0.97044	0.981117	0.684248	0.981447	0.842388	0.906274	0.987145	0.998752	-0.953053	0.985418	0.955364	0.945828	0.935965	0.984334	0.989583	0.990271	0.983264	0.983337	0	0.97752	0.982269	0
Citric acid	0.969186	0.959105	0.884714	0.738974	0	0.882508	0.729973	0.970217	0.834138	0.975888	0.936333	0.984773	0	0.978731	0.974664	0	0.97677	0.988519	0	0	0.960803	0.963394	-0.88608	0.979644	0	0.975013	0.916903	0.990939	0.993335	0	0.951987	0.724306	0.912183	0.981251	0.975021	-0.918351	0.990795	0.963571	0.987864	0.958921	0.975462	0.978769	0.997326	0.993396	0.997093	0	0.993773	0.993746	0
Fumaric acid	0.995194	0.970206	0.86115	0.863003	0	0.958654	0.850913	0.984188	0.931958	0.920086	0.952537	0.977447	0	0.993066	0.983206	0.694436	0.999343	0.994668	0	0	0.887884	0.891343	-0.839637	0.98326	0.975013	0	0.918127	0.979333	0.979226	0.727194	0.932665	0.812728	0.885206	0.955866	0.981676	-0.962169	0.986073	0.930803	0.936456	0.901143	0.96763	0.968666	0.979643	0.983797	0.983346	0	0.98053	0.984303	0.673764
Malic acid	0.946648	0.857085	0.837948	0.694948	0	0.835169	0.671491	0.970636	0.787495	0.822117	0.86597	0.908319	0	0.954835	0.947117	0	0.921222	0.912441	0	0	0.806877	0.915279	-0.946922	0.952809	0.916903	0.918127	0	0.931055	0.948189	0	0.933896	0.880057	0.838884	0.969318	0.950111	-0.925765	0.951384	0.974612	0.888006	0.948876	0.980439	0.977408	0.940944	0.945982	0.935548	0	0.939391	0.942682	0
Erythritol	0.978082	0.976998	0.829735	0.75056	0	0.883316	0.731951	0.977818	0.844298	0.953502	0.969633	0.997054	0	0.987169	0.992263	0	0.983979	0.986542	0	0	0.942539	0.954752	-0.903463	0.97044	0.990939	0.979333	0.931055	0	0.997203	0	0.922789	0.739035	0.885114	0.972817	0.965315	-0.932584	0.996014	0.972305	0.97588	0.956943	0.981981	0.979745	0.990132	0.997429	0.996804	0	0.998713	0.997867	0
Fucose	0.981299	0.963545	0.856607	0.745051	0	0.884325	0.727919	0.985268	0.840332	0.950331	0.954018	0.990947	0	0.990572	0.991492	0	0.982917	0.986357	0	0	0.937536	0.962104	-0.917953	0.981117	0.993335	0.979226	0.948189	0.997203	0	0	0.943239	0.76354	0.897467	0.986079	0.976192	-0.937077	0.999027	0.98174	0.977387	0.968363	0.99104	0.990192	0.995867	0.999605	0.998766	-0.674378	0.999532	0.999472	0
Galactinol	0.706063	0	0	0.924362	0.843711	0.866049	0.943235	0	0.900777	0	0	0	0	0.670637	0	0.943306	0.708566	0.692759	0.843561	0.798766	0	0	0	0.684248	0	0.727194	0	0	0	0	0	0.753133	0	0	0.705489	-0.682944	0	0	0	0	0	0	0	0	0	0	0	0	0.945005
Glucose-6P	0.940414	0.850524	0.969739	0.731656	0	0.877346	0.735047	0.955291	0.81644	0.898834	0.814617	0.897591	0	0.945119	0.91349	0	0.92755	0.939825	0	0	0.867821	0.919746	-0.851766	0.981447	0.951987	0.932665	0.933896	0.922789	0.943239	0	0	0.828539	0.893667	0.978016	0.980013	-0.908741	0.944977	0.931549	0.922036	0.92486	0.956601	0.968358	0.965779	0.943393	0.946929	0	0.935678	0.941853	0
Inositol, Myo	0.849784	0.680673	0.767392	0.822059	0	0.863259	0.807169	0.860482	0.845457	0	0.683525	0.710999	0	0.83208	0.791986	0.729579	0.805725	0.769578	0.869021	0	0	0	-0.697533	0.842388	0.724306	0.812728	0.880057	0.739035	0.76354	0.753133	0.828539	0	0	0.800668	0.84527	-0.887717	0.785943	0.764611	0	0.69804	0.826038	0.828107	0.769498	0.768937	0.755317	0	0.751444	0.766449	0.676752
Isomaltose	0.86415	0.842344	0.898582	0	0	0.802153	0.670077	0.865267	0.759095	0.900717	0.800025	0.872635	0	0.875659	0.853913	0	0.878577	0.914979	0	0	0.892673	0.880641	-0.847431	0.906274	0.912183	0.885206	0.838884	0.885114	0.897467	0	0.893667	0	0	0.907018	0.918687	-0.759956	0.894456	0.866873	0.925882	0.886145	0.875164	0.882976	0.909887	0.901881	0.901114	0	0.894028	0.892917	0
Maltitol	0.965543	0.909556	0.909447	0.705371	0	0.861917	0.694457	0.981282	0.805296	0.93005	0.894012	0.955078	0	0.976366	0.965642	0	0.956967	0.96526	0	0	0.915079	0.968967	-0.93014	0.987145	0.981251	0.955866	0.969318	0.972817	0.986079	0	0.978016	0.800668	0.907018	0	0.983471	-0.924258	0.984533	0.985618	0.965233	0.97852	0.992568	0.995975	0.990899	0.984324	0.983467	-0.692622	0.980891	0.982627	0
Maltose	0.983722	0.923634	0.930123	0.810286	0	0.932414	0.806303	0.986105	0.890326	0.914007	0.897844	0.950319	0	0.985192	0.96336	0	0.978363	0.983389	0	0	0.884938	0.917986	-0.873862	0.998752	0.975021	0.981676	0.950111	0.965315	0.976192	0.705489	0.980013	0.84527	0.918687	0.983471	0	-0.943334	0.980978	0.948573	0.941869	0.929714	0.979192	0.984755	0.98609	0.979316	0.978554	0	0.972293	0.977209	0
Raffinose	-0.977759	-0.907645	-0.807844	-0.86845	0	-0.945834	-0.844252	-0.975273	-0.917978	-0.834097	-0.907693	-0.925631	0	-0.970232	-0.960059	-0.710389	-0.963553	-0.936181	0	0	-0.783613	-0.835015	0.795173	-0.953053	-0.918351	-0.962169	-0.925765	-0.932584	-0.937077	-0.682944	-0.908741	-0.887717	-0.759956	-0.924258	-0.943334	0	-0.949052	-0.90711	-0.85305	-0.857531	-0.950926	-0.950432	-0.935138	-0.938996	-0.936824	0	-0.935759	-0.943262	-0.668025
Rhamnose	0.988704	0.96533	0.85869	0.771689	0	0.902365	0.754425	0.99074	0.861572	0.941594	0.955952	0.989967	0	0.995535	0.994353	0	0.989086	0.989466	0	0	0.924259	0.950123	-0.909442	0.985418	0.990795	0.986073	0.951384	0.996014	0.999027	0	0.944977	0.785943	0.894456	0.984533	0.980978	-0.949052	0	0.977315	0.968821	0.959321	0.99204	0.991199	0.995107	0.999445	0.998031	0	0.998482	0.999389	0
Xylose	0.947439	0.908702	0.830014	0	0	0.806202	0	0.968422	0.750914	0.909154	0.912892	0.957819	0	0.963555	0.969301	0	0.937349	0.940143	0	0	0.908228	0.977606	-0.967252	0.955364	0.963571	0.930803	0.974612	0.972305	0.98174	0	0.931549	0.764611	0.866873	0.985618	0.948573	-0.90711	0.977315	0	0.957413	0.991603	0.989886	0.986586	0.972671	0.977338	0.972633	-0.7694	0.977272	0.9759	0
Benzoic acid, 4 hydroxy	0.925734	0.936144	0.860483	0	0	0.808583	0	0.9317	0.754801	0.984585	0.913387	0.970444	0	0.943241	0.945793	0	0.939517	0.962202	0	0	0.986364	0.980396	-0.903351	0.945828	0.987864	0.936456	0.888006	0.97588	0.977387	0	0.922036	0	0.925882	0.965233	0.941869	-0.85305	0.968821	0.957413	0	0.9685	0.95114	0.953744	0.979162	0.9757	0.979883	-0.734386	0.978256	0.974578	0
Dehydroascorbic acid	0.913488	0.88531	0.836873	0	0	0.755671	0	0.938334	0.6906	0.925946	0.882468	0.940892	0	0.935023	0.941602	0	0.907788	0.922694	0	0	0.932591	0.99267	-0.969705	0.935965	0.958921	0.901143	0.948876	0.956943	0.968363	0	0.92486	0.69804	0.886145	0.97852	0.929714	-0.857531	0.959321	0.991603	0.9685	0	0.969865	0.968681	0.962874	0.96245	0.960104	-0.816326	0.963494	0.960054	0
Galactonic acid	0.981325	0.930427	0.865207	0.73923	0	0.879671	0.719542	0.993701	0.832584	0.909841	0.927111	0.968516	0	0.989557	0.985644	0	0.970912	0.968203	0	0	0.893945	0.95397	-0.933411	0.984334	0.975462	0.96763	0.980439	0.981981	0.99104	0	0.956601	0.826038	0.875164	0.992568	0.979192	-0.950926	0.99204	0.989886	0.95114	0.969865	0	0.999009	0.987284	0.98974	0.985935	-0.675544	0.987133	0.989024	0
Galacturonic acid	0.981009	0.925255	0.885621	0.742726	0	0.884755	0.726447	0.993524	0.835335	0.916104	0.916787	0.964767	0	0.988815	0.98095	0	0.970734	0.970352	0	0	0.897665	0.955092	-0.924895	0.989583	0.978769	0.968666	0.977408	0.979745	0.990192	0	0.968358	0.828107	0.882976	0.995975	0.984755	-0.950432	0.991199	0.986586	0.953744	0.968681	0.999009	0	0.990458	0.98909	0.986643	-0.667434	0.985915	0.988387	0
Glutaric acid, 2-oxo	0.979335	0.950815	0.896845	0.752895	0	0.89432	0.742715	0.983521	0.845952	0.958831	0.930821	0.98068	0	0.987448	0.979982	0	0.980788	0.988599	0	0	0.940901	0.961064	-0.898365	0.990271	0.997326	0.979643	0.940944	0.990132	0.995867	0	0.965779	0.769498	0.909887	0.990899	0.98609	-0.935138	0.995107	0.972671	0.979162	0.962874	0.987284	0.990458	0	0.995959	0.997779	0	0.994571	0.995851	0
Glyceric acid	0.984419	0.967125	0.859606	0.759906	0	0.894495	0.743871	0.986353	0.852928	0.949225	0.956183	0.99162	0	0.992515	0.99199	0	0.986842	0.990165	0	0	0.93506	0.956028	-0.911768	0.983264	0.993396	0.983797	0.945982	0.997429	0.999605	0	0.943393	0.768937	0.901881	0.984324	0.979316	-0.938996	0.999445	0.977338	0.9757	0.96245	0.98974	0.98909	0.995959	0	0.999031	0	0.999382	0.999664	0
Malic acid, 2-methyl	0.981805	0.967213	0.867455	0.758384	0	0.894448	0.744269	0.982847	0.850895	0.959505	0.95232	0.99148	0	0.989942	0.98842	0	0.986039	0.991162	0	0	0.944052	0.957827	-0.899832	0.983337	0.997093	0.983346	0.935548	0.996804	0.998766	0	0.946929	0.755317	0.901114	0.983467	0.978554	-0.936824	0.998031	0.972633	0.979883	0.960104	0.985935	0.986643	0.997779	0.999031	0	0	0.999006	0.99934	0
Nicotinic acid	0	0	0	0	0	0	0	0	0	-0.682735	0	0	0.785404	0	0	0	0	0	0	0	-0.744777	-0.830147	0.819257	0	0	0	0	0	-0.674378	0	0	0	0	-0.692622	0	0	0	-0.7694	-0.734386	-0.816326	-0.675544	-0.667434	0	0	0	0	-0.669369	0	0
Salicylic acid	0.980603	0.970214	0.847551	0.749244	0	0.885643	0.731716	0.982342	0.843549	0.954094	0.960708	0.994466	0	0.989654	0.99222	0	0.984513	0.987711	0	0	0.941545	0.95906	-0.910524	0.97752	0.993773	0.98053	0.939391	0.998713	0.999532	0	0.935678	0.751444	0.894028	0.980891	0.972293	-0.935759	0.998482	0.977272	0.978256	0.963494	0.987133	0.985915	0.994571	0.999382	0.999006	-0.669369	0	0.999626	0
Threonic acid	0.985047	0.968941	0.855645	0.762709	0	0.895908	0.745872	0.986446	0.854266	0.950575	0.958335	0.992861	0	0.9928	0.993038	0	0.987657	0.989685	0	0	0.935201	0.954703	-0.905627	0.982269	0.993746	0.984303	0.942682	0.997867	0.999472	0	0.941853	0.766449	0.892917	0.982627	0.977209	-0.943262	0.999389	0.9759	0.974578	0.960054	0.989024	0.988387	0.995851	0.999664	0.99934	0	0.999626	0	0
Glycerol	0	0	0	0.946969	0.88446	0.846305	0.956567	0	0.890739	0	0	0	0.745928	0	0	0.990246	0	0	0.803905	0.925755	0	0	0	0	0	0.673764	0	0	0	0.945005	0	0.676752	0	0	0	-0.668025	0	0	0	0	0	0	0	0	0	0	0	0	0
Glycerol-3P	0	0	0	0	0.88128	0	0	0	0	0	0	0	0.950088	0	0	0	0	0	0.721965	0.680557	0	0	0	0	0	0	0	0	0	0	0	0	0	0	0	0	0	0	0	0	0	0	0	0	0	0.724904	0	0	0
Phosphoric acid	0.940167	0.82086	0.810675	0.884757	0	0.939056	0.86686	0.941047	0.921291	0.712254	0.82038	0.839292	0	0.925901	0.898043	0.763922	0.911627	0.880674	0.795132	0	0	0.746837	-0.768601	0.922565	0.839573	0.915654	0.925881	0.856488	0.87078	0.780446	0.887418	0.976047	0.744457	0.881153	0.92277	-0.95981	0.889496	0.851445	0.760482	0.789908	0.908851	0.909105	0.872097	0.876288	0.866458	0	0.863954	0.875685	0.718968
Putrescine	0.988041	0.962552	0.815609	0.772128	0	0.895137	0.746872	0.991321	0.858795	0.911608	0.965355	0.98623	0	0.994095	0.998817	0	0.984041	0.975638	0	0	0.89486	0.935755	-0.915564	0.97255	0.973962	0.97877	0.960572	0.99106	0.992652	0	0.922082	0.80378	0.857042	0.973396	0.966393	-0.959489	0.994993	0.978522	0.946783	0.951877	0.991806	0.987288	0.981532	0.992462	0.988104	0	0.992094	0.992987	0
[truncated: 3 more columns]

## Sheet: Achene_L10 (S3)
	Serine	Cysteine, S-methyl	Tryptophan	Phenylalanine	Tyrosine	Valine	Isoleucine	Alanine	GABA	Glutamine	Proline	Proline, 4-hydroxy	Ornithine	Aspartic acid	Asparagine	Homoserine	Threonine	Alanine-beta	Lysine	Methionine	Glucose	Fructose	Sucrose	Threhalose	Citric acid	Fumaric acid	Malic acid	Erythritol	Fucose	Galactinol	Glucose-6P	Inositol, Myo	Isomaltose	Maltitol	Maltose	Raffinose	Rhamnose	Xylose	Benzoic acid, 4 hydroxy	Dehydroascorbic acid	Galactonic acid	Galacturonic acid	Glutaric acid, 2-oxo	Glyceric acid	Malic acid, 2-methyl	Nicotinic acid	Salicylic acid	Threonic acid	Glycerol
Serine	0	0.905508	-0.941633	0	0	0.916562	0	0.996478	0.834441	0.948587	0.738805	0.95482	0	0.994032	0.981843	0	0.995411	0.993093	0	0	0.97382	0.959895	-0.956172	0.979031	0.962186	0.988173	0.977772	0.968686	0.9793	0	0.972705	0.924395	0.762259	0.962989	0.993557	-0.985507	0.986616	0.967778	0.910243	0.953223	0.976995	0.984077	0.962265	0.990024	0.970483	-0.85417	0.96785	0.975655	0
Cysteine, S-methyl	0.905508	0	-0.735755	0	-0.729717	0.697139	0	0.925783	0	0.967049	0.803363	0.972187	0	0.944576	0.966176	0	0.895038	0.929585	0	0	0.966955	0.958762	-0.926083	0.935181	0.945775	0.852414	0.79935	0.980161	0.971979	0.74197	0.954048	0.680199	0.962088	0.985478	0.92782	-0.827092	0.962016	0.972755	0.980602	0.98925	0.971859	0.964098	0.975981	0.953337	0.980103	-0.954578	0.973654	0.974861	0
Tryptophan	-0.941633	-0.735755	0	0	0	-0.924015	0	-0.923106	-0.885793	-0.807769	0	-0.816085	0	-0.904878	-0.871243	0	-0.932978	-0.904398	0	0	-0.852018	-0.831239	0.904502	-0.877205	-0.842206	-0.947981	-0.969876	-0.846094	-0.869964	0	-0.865534	-0.963642	0	-0.833129	-0.911775	0.98292	-0.884196	-0.858561	-0.743448	-0.8132	-0.862889	-0.884158	-0.836789	-0.89054	-0.849475	0.726964	-0.845618	-0.864745	0
Phenylalanine	0	0	0	0	0.718229	0	0.992029	0	0.787193	0	0	0	0.877737	0	0	0.981859	0	0	0.945906	0.918938	0	0	0	0	0	0	0	0	0	0	0	0	0	0	0	0	0	0	0	0	0	0	0	0	0	0	0	0	0.976879
Tyrosine	0	-0.729717	0	0.718229	0	0	0.755345	0	0	0	0	0	0.952146	0	0	0	0	0	0.865328	0.842521	0	0	0	0	0	0	0	0	0	-0.921629	0	0	-0.819737	0	0	0	0	0	-0.669907	0	0	0	0	0	0	0.810514	0	0	0
Valine	0.916562	0.697139	-0.924015	0	0	0	0	0.894247	0.979661	0.823702	0.70392	0.833092	0	0.881766	0.855244	0.754693	0.929508	0.907279	0	0	0.848921	0.846087	-0.792847	0.888547	0.862665	0.960748	0.966826	0.812019	0.829684	0	0.845451	0.974339	0	0.803165	0.905856	-0.947686	0.855802	0.792013	0.726411	0.779469	0.835027	0.839299	0.811756	0.875903	0.815835	0	0.822303	0.817689	0.770378
Isoleucine	0	0	0	0.992029	0.755345	0	0	0	0.756334	0	0	0	0.897819	0	0	0.960422	0	0	0.954282	0.952081	0	0	0	0	0	0	0	0	0	-0.667496	0	0	0	0	0	0	0	0	0	0	0	0	0	0	0	0	0	0	0.974708
Alanine	0.996478	0.925783	-0.923106	0	0	0.894247	0	0	0.799454	0.965644	0.761425	0.965948	0	0.994991	0.98809	0	0.986166	0.99064	0	0	0.984872	0.974713	-0.960113	0.988736	0.976329	0.974364	0.96463	0.975987	0.986866	0	0.987543	0.904113	0.792383	0.973972	0.99714	-0.97384	0.992718	0.980698	0.917219	0.969509	0.987826	0.991913	0.966052	0.993441	0.981765	-0.883596	0.97113	0.984099	0
GABA	0.834441	0	-0.885793	0.787193	0	0.979661	0.756334	0.799454	0	0.698305	0	0.711464	0	0.783962	0.743887	0.86867	0.855858	0.817558	0	0	0.732284	0.725818	-0.685679	0.783787	0.747306	0.901466	0.920259	0.694002	0.715114	0	0.72828	0.958673	0	0.678844	0.810098	-0.889396	0.746685	0.670229	0	0	0.717361	0.727369	0.696851	0.772775	0.693972	0	0.709773	0.700705	0.871163
Glutamine	0.948587	0.967049	-0.807769	0	0	0.823702	0	0.965644	0.698305	0	0.878162	0.994445	0	0.968968	0.984499	0	0.937872	0.966339	0	0	0.993267	0.997545	-0.921807	0.989186	0.995943	0.917489	0.88383	0.975495	0.976611	0	0.990072	0.796528	0.894643	0.98305	0.975832	-0.894175	0.979366	0.968351	0.940048	0.98491	0.988114	0.975444	0.966184	0.978651	0.985156	-0.895482	0.968505	0.974401	0
Proline	0.738805	0.803363	0	0	0	0.70392	0	0.761425	0	0.878162	0	0.87301	0	0.771442	0.812049	0	0.737925	0.788163	0	0	0.836215	0.869344	-0.697164	0.840959	0.872224	0.734555	0.672419	0.788679	0.778131	0	0.821513	0	0.803076	0.807999	0.803363	-0.682759	0.788404	0.746933	0.762627	0.802147	0.808025	0.770552	0.787346	0.795315	0.803963	-0.668986	0.786152	0.772159	0
Proline, 4-hydroxy	0.95482	0.972187	-0.816085	0	0	0.833092	0	0.965948	0.711464	0.994445	0.87301	0	0	0.977511	0.991578	0	0.95199	0.977267	0	0	0.994637	0.993758	-0.925941	0.983628	0.989465	0.930874	0.886644	0.986076	0.983146	0	0.981706	0.795916	0.901813	0.990398	0.977014	-0.90051	0.984953	0.968504	0.96257	0.985971	0.989033	0.978835	0.983522	0.985681	0.989104	-0.888934	0.984539	0.980927	0
Ornithine	0	0	0	0.877737	0.952146	0	0.897819	0	0	0	0	0	0	0	0	0.791258	0	0	0.964259	0.931255	0	0	0	0	0	0	0	0	0	-0.868827	0	0	-0.674961	0	0	0	0	0	0	0	0	0	0	0	0	0	0	0	0.792962
Aspartic acid	0.994032	0.944576	-0.904878	0	0	0.881766	0	0.994991	0.783962	0.968968	0.771442	0.977511	0	0	0.99593	0	0.990478	0.99705	0	0	0.989341	0.976076	-0.96118	0.984142	0.974109	0.974512	0.950239	0.989678	0.99447	0	0.982275	0.878833	0.826675	0.985964	0.994296	-0.96251	0.997783	0.983444	0.948412	0.977827	0.99182	0.99526	0.985505	0.999004	0.989438	-0.887393	0.988959	0.992176	0
Asparagine	0.981843	0.966176	-0.871243	0	0	0.855244	0	0.98809	0.743887	0.984499	0.812049	0.991578	0	0.99593	0	0	0.976903	0.992006	0	0	0.997101	0.988175	-0.956829	0.987397	0.984389	0.95669	0.924077	0.995732	0.997321	0	0.988412	0.841528	0.869092	0.995568	0.990875	-0.939436	0.998849	0.986881	0.962297	0.989761	0.99764	0.995973	0.991584	0.998624	0.997	-0.904579	0.993776	0.995641	0
Homoserine	0	0	0	0.981859	0	0.754693	0.960422	0	0.86867	0	0	0	0.791258	0	0	0	0	0	0.901947	0.862749	0	0	0	0	0	0	0	0	0	0	0	0.751918	0	0	0	0	0	0	0	0	0	0	0	0	0	0	0	0	0.973185
Threonine	0.995411	0.895038	-0.932978	0	0	0.929508	0	0.986166	0.855858	0.937872	0.737925	0.95199	0	0.990478	0.976903	0	0	0.995063	0	0	0.965806	0.949742	-0.938262	0.968906	0.951227	0.994884	0.9757	0.964168	0.97111	0	0.955599	0.923363	0.75507	0.955839	0.986522	-0.980267	0.979358	0.9514	0.916636	0.940917	0.966032	0.97318	0.963798	0.986015	0.960592	-0.820722	0.968934	0.966475	0
Alanine-beta	0.993093	0.929585	-0.904398	0	0	0.907279	0	0.99064	0.817558	0.966339	0.788163	0.977267	0	0.99705	0.992006	0	0.995063	0	0	0	0.985719	0.974315	-0.943535	0.984389	0.973976	0.984369	0.957497	0.981714	0.985597	0	0.974753	0.892044	0.810174	0.977297	0.994222	-0.964479	0.991815	0.967761	0.941211	0.965972	0.984019	0.985762	0.980276	0.996488	0.980276	-0.852279	0.984174	0.981747	0
Lysine	0	0	0	0.945906	0.865328	0	0.954282	0	0	0	0	0	0.964259	0	0	0.901947	0	0	0	0.948058	0	0	0	0	0	0	0	0	0	-0.802015	0	0	0	0	0	0	0	0	0	0	0	0	0	0	0	0	0	0	0.887539
Methionine	0	0	0	0.918938	0.842521	0	0.952081	0	0	0	0	0	0.931255	0	0	0.862749	0	0	0.948058	0	0	0	0	0	0	0	0	0	0	-0.795874	0	0	0	0	0	0	0	0	0	0	0	0	0	0	0	0	0	0	0.877354
Glucose	0.97382	0.966955	-0.852018	0	0	0.848921	0	0.984872	0.732284	0.993267	0.836215	0.994637	0	0.989341	0.997101	0	0.965806	0.985719	0	0	0	0.996574	-0.941669	0.99262	0.993622	0.945508	0.915286	0.99003	0.99248	0	0.99413	0.832005	0.875892	0.993231	0.989616	-0.927192	0.995043	0.98383	0.954298	0.991262	0.997283	0.991826	0.983121	0.994374	0.99549	-0.903919	0.985613	0.990529	0
Fructose	0.959895	0.958762	-0.831239	0	0	0.846087	0	0.974713	0.725818	0.997545	0.869344	0.993758	0	0.976076	0.988175	0	0.949742	0.974315	0	0	0.996574	0	-0.921481	0.99341	0.998762	0.932012	0.902886	0.976536	0.979633	0	0.993329	0.821113	0.87497	0.983306	0.983398	-0.911946	0.984101	0.970503	0.936823	0.98365	0.989965	0.979574	0.967523	0.984015	0.986382	-0.889557	0.970399	0.976946	0
Sucrose	-0.956172	-0.926083	0.904502	0	0	-0.792847	0	-0.960113	-0.685679	-0.921807	-0.697164	-0.925941	0	-0.96118	-0.956829	0	-0.938262	-0.943535	0	0	-0.941669	-0.921481	0	-0.934518	-0.919127	-0.916716	-0.899274	-0.960136	-0.967883	0	-0.948944	-0.823733	-0.807518	-0.955269	-0.950327	0.93459	-0.963918	-0.971421	-0.903959	-0.948996	-0.96193	-0.971444	-0.949655	-0.957856	-0.961272	0.928247	-0.951926	-0.969407	0
Threhalose	0.979031	0.935181	-0.877205	0	0	0.888547	0	0.988736	0.783787	0.989186	0.840959	0.983628	0	0.984142	0.987397	0	0.968906	0.984389	0	0	0.99262	0.99341	-0.934518	0	0.996483	0.958618	0.941136	0.97082	0.97885	0	0.994445	0.875458	0.825216	0.974361	0.995265	-0.945807	0.986533	0.968823	0.915306	0.972677	0.988448	0.9823	0.960092	0.988825	0.981026	-0.86925	0.964896	0.974955	0
Citric acid	0.962186	0.945775	-0.842206	0	0	0.862665	0	0.976329	0.747306	0.995943	0.872224	0.989465	0	0.974109	0.984389	0	0.951227	0.973976	0	0	0.993622	0.998762	-0.919127	0.996483	0	0.937713	0.913588	0.968865	0.97417	0	0.99346	0.838969	0.854324	0.975723	0.985843	-0.919927	0.980735	0.964317	0.920943	0.975975	0.986451	0.97576	0.958358	0.981895	0.980577	-0.87526	0.962165	0.970683	0
Fumaric acid	0.988173	0.852414	-0.947981	0	0	0.960748	0	0.974364	0.901466	0.917489	0.734555	0.930874	0	0.974512	0.95669	0	0.994884	0.984369	0	0	0.945508	0.932012	-0.916716	0.958618	0.937713	0	0.98748	0.935947	0.945927	0	0.937529	0.950852	0.698845	0.926756	0.9773	-0.987054	0.958848	0.921138	0.876325	0.908494	0.943196	0.950196	0.93554	0.969199	0.933888	-0.768745	0.94232	0.939337	0
Malic acid	0.977772	0.79935	-0.969876	0	0	0.966826	0	0.96463	0.920259	0.88383	0.672419	0.886644	0	0.950239	0.924077	0	0.9757	0.957497	0	0	0.915286	0.902886	-0.899274	0.941136	0.913588	0.98748	0	0.895958	0.915677	0	0.921608	0.983499	0	0.88693	0.961138	-0.993548	0.932053	0.898813	0.811533	0.873268	0.915553	0.926728	0.887501	0.941814	0.900835	-0.742298	0.897214	0.908521	0
Erythritol	0.968686	0.980161	-0.846094	0	0	0.812019	0	0.975987	0.694002	0.975495	0.788679	0.986076	0	0.989678	0.995732	0	0.964168	0.981714	0	0	0.99003	0.976536	-0.960136	0.97082	0.968865	0.935947	0.895958	0	0.997899	0	0.977633	0.8016	0.895528	0.998689	0.976212	-0.916808	0.99489	0.990354	0.979412	0.993425	0.994143	0.994081	0.997628	0.992008	0.997419	-0.926128	0.998192	0.998	0
Fucose	0.9793	0.971979	-0.869964	0	0	0.829684	0	0.986866	0.715114	0.976611	0.778131	0.983146	0	0.99447	0.997321	0	0.97111	0.985597	0	0	0.99248	0.979633	-0.967883	0.97885	0.97417	0.945927	0.915677	0.997899	0	0	0.985944	0.829076	0.873739	0.996848	0.984858	-0.934747	0.998676	0.995179	0.965825	0.99312	0.997531	0.999003	0.992289	0.995707	0.998434	-0.927677	0.99407	0.999743	0
Galactinol	0	0.74197	0	0	-0.921629	0	-0.667496	0	0	0	0	0	-0.868827	0	0	0	0	0	-0.802015	-0.795874	0	0	0	0	0	0	0	0	0	0	0	0	0.869561	0	0	0	0	0	0.689924	0	0	0	0	0	0	-0.730531	0	0	0
Glucose-6P	0.972705	0.954048	-0.865534	0	0	0.845451	0	0.987543	0.72828	0.990072	0.821513	0.981706	0	0.982275	0.988412	0	0.955599	0.974753	0	0	0.99413	0.993329	-0.948944	0.994445	0.99346	0.937529	0.921608	0.977633	0.985944	0	0	0.84569	0.851486	0.982732	0.988906	-0.933297	0.989461	0.984723	0.92441	0.985514	0.994492	0.989576	0.963671	0.986981	0.989418	-0.912777	0.967703	0.984203	0
Inositol, Myo	0.924395	0.680199	-0.963642	0	0	0.974339	0	0.904113	0.958673	0.796528	0	0.795916	0	0.878833	0.841528	0.751918	0.923363	0.892044	0	0	0.832005	0.821113	-0.823733	0.875458	0.838969	0.950852	0.983499	0.8016	0.829076	0	0.84569	0	0	0.790261	0.899988	-0.966865	0.852473	0.809187	0.695464	0.774028	0.8307	0.845503	0.791273	0.866883	0.809473	0	0.803935	0.819341	0.723511
Isomaltose	0.762259	0.962088	0	0	-0.819737	0	0	0.792383	0	0.894643	0.803076	0.901813	-0.674961	0.826675	0.869092	0	0.75507	0.810174	0	0	0.875892	0.87497	-0.807518	0.825216	0.854324	0.698845	0	0.895528	0.873739	0.869561	0.851486	0	0	0.907122	0.802817	0	0.856133	0.874314	0.93712	0.915202	0.876797	0.856977	0.896466	0.844043	0.892782	-0.900185	0.889667	0.879003	0
Maltitol	0.962989	0.985478	-0.833129	0	0	0.803165	0	0.973972	0.678844	0.98305	0.807999	0.990398	0	0.985964	0.995568	0	0.955839	0.977297	0	0	0.993231	0.983306	-0.955269	0.974361	0.975723	0.926756	0.88693	0.998689	0.996848	0	0.982732	0.790261	0.907122	0	0.975483	-0.907963	0.993884	0.990937	0.977233	0.997232	0.995906	0.993185	0.994665	0.990178	0.998944	-0.932859	0.995085	0.997043	0
Maltose	0.993557	0.92782	-0.911775	0	0	0.905856	0	0.99714	0.810098	0.975832	0.803363	0.977014	0	0.994296	0.990875	0	0.986522	0.994222	0	0	0.989616	0.983398	-0.950327	0.995265	0.985843	0.9773	0.961138	0.976212	0.984858	0	0.988906	0.899988	0.802817	0.975483	0	-0.968644	0.992278	0.973327	0.919899	0.969274	0.988521	0.9885	0.968253	0.995079	0.982043	-0.867833	0.972985	0.981127	0
Raffinose	-0.985507	-0.827092	0.98292	0	0	-0.947686	0	-0.97384	-0.889396	-0.894175	-0.682759	-0.90051	0	-0.96251	-0.939436	0	-0.980267	-0.964479	0	0	-0.927192	-0.911946	0.93459	-0.945807	-0.919927	-0.987054	-0.993548	-0.916808	-0.934747	0	-0.933297	-0.966865	0	-0.907963	-0.968644	0	-0.947454	-0.920795	-0.834122	-0.892922	-0.931952	-0.944577	-0.908964	-0.954025	-0.920422	0.786798	-0.916909	-0.929345	0
Rhamnose	0.986616	0.962016	-0.884196	0	0	0.855802	0	0.992718	0.746685	0.979366	0.788404	0.984953	0	0.997783	0.998849	0	0.979358	0.991815	0	0	0.995043	0.984101	-0.963918	0.986533	0.980735	0.958848	0.932053	0.99489	0.998676	0	0.989461	0.852473	0.856133	0.993884	0.992278	-0.947454	0	0.991343	0.956719	0.989152	0.997856	0.998819	0.988997	0.998897	0.996715	-0.911276	0.991645	0.997326	0
Xylose	0.967778	0.972755	-0.858561	0	0	0.792013	0	0.980698	0.670229	0.968351	0.746933	0.968504	0	0.983444	0.986881	0	0.9514	0.967761	0	0	0.98383	0.970503	-0.971421	0.968823	0.964317	0.921138	0.898813	0.990354	0.995179	0	0.984723	0.809187	0.874314	0.990937	0.973327	-0.920795	0.991343	0	0.953856	0.993065	0.993133	0.996126	0.979605	0.984348	0.994342	-0.95444	0.981456	0.996507	0
Benzoic acid, 4 hydroxy	0.910243	0.980602	-0.743448	0	-0.669907	0.726411	0	0.917219	0	0.940048	0.762627	0.96257	0	0.948412	0.962297	0	0.916636	0.941211	0	0	0.954298	0.936823	-0.903959	0.915306	0.920943	0.876325	0.811533	0.979412	0.965825	0.689924	0.92441	0.695464	0.93712	0.977233	0.919899	-0.834122	0.956719	0.953856	0	0.970668	0.956176	0.953701	0.98658	0.953004	0.967315	-0.904223	0.983733	0.967479	0
Dehydroascorbic acid	0.953223	0.98925	-0.8132	0	0	0.779469	0	0.969509	0	0.98491	0.802147	0.985971	0	0.977827	0.989761	0	0.940917	0.965972	0	0	0.991262	0.98365	-0.948996	0.972677	0.975975	0.908494	0.873268	0.993425	0.99312	0	0.985514	0.774028	0.915202	0.997232	0.969274	-0.892922	0.989152	0.993065	0.970668	0	0.994588	0.990511	0.985589	0.983287	0.997261	-0.946846	0.986213	0.993975	0
Galactonic acid	0.976995	0.971859	-0.862889	0	0	0.835027	0	0.987826	0.717361	0.988114	0.808025	0.989033	0	0.99182	0.99764	0	0.966032	0.984019	0	0	0.997283	0.989965	-0.96193	0.988448	0.986451	0.943196	0.915553	0.994143	0.997531	0	0.994492	0.8307	0.876797	0.995906	0.988521	-0.931952	0.997856	0.993133	0.956176	0.994588	0	0.997609	0.985793	0.995287	0.998831	-0.924103	0.988238	0.996654	0
Galacturonic acid	0.984077	0.964098	-0.884158	0	0	0.839299	0	0.991913	0.727369	0.975444	0.770552	0.978835	0	0.99526	0.995973	0	0.97318	0.985762	0	0	0.991826	0.979574	-0.971444	0.9823	0.97576	0.950196	0.926728	0.994081	0.999003	0	0.989576	0.845503	0.856977	0.993185	0.9885	-0.944577	0.998819	0.996126	0.953701	0.990511	0.997609	0	0.986049	0.995773	0.996805	-0.926725	0.988682	0.998517	0
Glutaric acid, 2-oxo	0.962265	0.975981	-0.836789	0	0	0.811756	0	0.966052	0.696851	0.966184	0.787346	0.983522	0	0.985505	0.991584	0	0.963798	0.980276	0	0	0.983121	0.967523	-0.949655	0.960092	0.958358	0.93554	0.887501	0.997628	0.992289	0	0.963671	0.791273	0.896466	0.994665	0.968253	-0.908964	0.988997	0.979605	0.98658	0.985589	0.985793	0.986049	0	0.987602	0.990848	-0.909327	0.999684	0.992135	0
Glyceric acid	0.990024	0.953337	-0.89054	0	0	0.875903	0	0.993441	0.772775	0.978651	0.795315	0.985681	0	0.999004	0.998624	0	0.986015	0.996488	0	0	0.994374	0.984015	-0.957856	0.988825	0.981895	0.969199	0.941814	0.992008	0.995707	0	0.986981	0.866883	0.844043	0.990178	0.995079	-0.954025	0.998897	0.984348	0.953004	0.983287	0.995287	0.995773	0.987602	0	0.993034	-0.891291	0.99073	0.993368	0
Malic acid, 2-methyl	0.970483	0.980103	-0.849475	0	0	0.815835	0	0.981765	0.693972	0.985156	0.803963	0.989104	0	0.989438	0.997	0	0.960592	0.980276	0	0	0.99549	0.986382	-0.961272	0.981026	0.980577	0.933888	0.900835	0.997419	0.998434	0	0.989418	0.809473	0.892782	0.998944	0.982043	-0.920422	0.996715	0.994342	0.967315	0.997261	0.998831	0.996805	0.990848	0.993034	0	-0.93359	0.992207	0.998338	0
Nicotinic acid	-0.85417	-0.954578	0.726964	0	0.810514	0	0	-0.883596	0	-0.895482	-0.668986	-0.888934	0	-0.887393	-0.904579	0	-0.820722	-0.852279	0	0	-0.903919	-0.889557	0.928247	-0.86925	-0.87526	-0.768745	-0.742298	-0.926128	-0.927677	-0.730531	-0.912777	0	-0.900185	-0.932859	-0.867833	0.786798	-0.911276	-0.95444	-0.904223	-0.946846	-0.924103	-0.926725	-0.909327	-0.891291	-0.93359	0	-0.906774	-0.935251	0
Salicylic acid	0.96785	0.973654	-0.845618	0	0	0.822303	0	0.97113	0.709773	0.968505	0.786152	0.984539	0	0.988959	0.993776	0	0.968934	0.984174	0	0	0.985613	0.970399	-0.951926	0.964896	0.962165	0.94232	0.897214	0.998192	0.99407	0	0.967703	0.803935	0.889667	0.995085	0.972985	-0.916909	0.991645	0.981456	0.983733	0.986213	0.988238	0.988682	0.999684	0.99073	0.992207	-0.906774	0	0.99358	0
Threonic acid	0.975655	0.974861	-0.864745	0	0	0.817689	0	0.984099	0.700705	0.974401	0.772159	0.980927	0	0.992176	0.995641	0	0.966475	0.981747	0	0	0.990529	0.976946	-0.969407	0.974955	0.970683	0.939337	0.908521	0.998	0.999743	0	0.984203	0.819341	0.879003	0.997043	0.981127	-0.929345	0.997326	0.996507	0.967479	0.993975	0.996654	0.998517	0.992135	0.993368	0.998338	-0.935251	0.99358	0	0
Glycerol	0	0	0	0.976879	0	0.770378	0.974708	0	0.871163	0	0	0	0.792962	0	0	0.973185	0	0	0.887539	0.877354	0	0	0	0	0	0	0	0	0	0	0	0.723511	0	0	0	0	0	0	0	0	0	0	0	0	0	0	0	0	0
Glycerol-3P	-0.810379	-0.929355	0.677305	0	0.815315	0	0	-0.839779	0	-0.867447	-0.691053	-0.86568	0	-0.851072	-0.874297	0	-0.779446	-0.817579	0	0	-0.877417	-0.86696	0.874112	-0.831713	-0.848705	-0.726613	-0.689897	-0.8981	-0.893599	-0.749561	-0.878733	0	-0.898964	-0.905915	-0.827478	0.737503	-0.876542	-0.916227	-0.887664	-0.915646	-0.890805	-0.889563	-0.88398	-0.855908	-0.903557	0.967079	-0.880333	-0.901623	0
Phosphoric acid	0.928827	0.689233	-0.963068	0	0	0.986676	0	0.905943	0.971006	0.804601	0	0.81023	0	0.886613	0.85121	0.757567	0.933516	0.903444	0	0	0.840286	0.829332	-0.823554	0.880482	0.846047	0.961697	0.984149	0.811991	0.835571	0	0.846659	0.996745	0	0.79985	0.905988	-0.969025	0.859236	0.809174	0.713461	0.779104	0.83605	0.849378	0.806212	0.875372	0.816422	0	0.81784	0.825378	0.739819
Putrescine	0.992331	0.94422	-0.902811	0	0	0.877412	0	0.992462	0.780432	0.963591	0.762069	0.974595	0	0.999104	0.99416	0	0.99041	0.996173	0	0	0.985981	0.970551	-0.96061	0.979063	0.96785	0.973009	0.946607	0.989858	0.993704	0	0.976631	0.874331	0.825937	0.985111	0.99144	-0.959737	0.996336	0.982125	0.951865	0.976108	0.988965	0.993773	0.987232	0.997478	0.987685	-0.887055	0.990055	0.991656	0
[truncated: 3 more columns]

## Sheet: Achene_L12 (S4)
	Serine	Cysteine, S-methyl	Tryptophan	Phenylalanine	Tyrosine	Valine	Isoleucine	Alanine	GABA	Glutamine	Proline	Proline, 4-hydroxy	Ornithine	Aspartic acid	Asparagine	Homoserine	Threonine	Alanine-beta	Lysine	Methionine	Glucose	Fructose	Sucrose	Threhalose	Citric acid	Fumaric acid	Malic acid	Erythritol	Fucose	Galactinol	Glucose-6P	Inositol, Myo	Isomaltose	Maltitol	Maltose	Raffinose	Rhamnose	Xylose	Benzoic acid, 4 hydroxy	Dehydroascorbic acid	Galactonic acid	Galacturonic acid	Glutaric acid, 2-oxo	Glyceric acid	Malic acid, 2-methyl	Nicotinic acid	Salicylic acid	Threonic acid	Glycerol
Serine	0	0.972387	0.881795	0.790244	0	0.995334	0.887852	0.992192	0.9641	0.950388	0.88264	0.9377	0	0.976131	0.968004	0.923041	0.997838	0.990267	0	0	0.969006	0.968118	-0.793699	0.98659	0.971065	0.997785	0.974707	0.959617	0.960849	0.851668	0.960614	0.946664	0.963046	0.942429	0.993908	-0.901121	0.972789	0.942287	0.977816	0.966966	0.957027	0.956945	0.947751	0.993788	0.946528	0	0.955352	0.953046	0.855001
Cysteine, S-methyl	0.972387	0	0.818627	0.755506	0	0.95507	0.84818	0.961387	0.923728	0.928826	0.954482	0.949661	0	0.95491	0.942406	0.903254	0.965316	0.967807	0	0	0.949936	0.94422	-0.79782	0.958715	0.951424	0.962974	0.93804	0.926289	0.935369	0.821093	0.928691	0.900419	0.9456	0.927843	0.968	-0.881064	0.942946	0.913816	0.935833	0.95524	0.951292	0.948702	0.926106	0.962467	0.935456	0	0.93213	0.932876	0.80557
Tryptophan	0.881795	0.818627	0	0.92182	0	0.913553	0.965386	0.840179	0.958493	0.765405	0	0.699067	0.721317	0.77938	0.785347	0.944194	0.869761	0.854678	0.736456	0	0.788656	0.793293	0	0.822936	0.780796	0.875458	0.936359	0.757549	0.750247	0	0.750727	0.954495	0.786518	0.711443	0.871972	-0.78421	0.787672	0.737999	0.822098	0.805156	0.734269	0.732469	0.71927	0.844652	0.710494	0	0.73987	0.726533	0.967232
Phenylalanine	0.790244	0.755506	0.92182	0	0.687165	0.828449	0.9751	0.71868	0.920875	0	0	0	0.901504	0	0	0.955803	0.761154	0.737843	0.907972	0.716969	0	0	0	0.69495	0	0.771284	0.898787	0	0	0	0	0.922873	0	0	0.756683	-0.848403	0	0	0.669428	0	0	0	0	0.727889	0	0	0	0	0.969334
Tyrosine	0	0	0	0.687165	0	0	0	0	0	0	0	0	0.92974	0	0	0	0	0	0.922086	0.797351	0	0	0	0	0	0	0	0	0	0	0	0	0	0	0	0	0	0	0	0	0	0	0	0	0	0.90044	0	0	0
Valine	0.995334	0.95507	0.913553	0.828449	0	0	0.920076	0.979107	0.980827	0.924383	0.849717	0.912593	0	0.957966	0.945164	0.945185	0.993277	0.985456	0	0	0.947077	0.946753	-0.743534	0.977079	0.948274	0.995046	0.982351	0.938729	0.938948	0.830972	0.939635	0.959282	0.94331	0.914547	0.990081	-0.898828	0.954617	0.917595	0.969667	0.954197	0.934679	0.932812	0.921234	0.986101	0.920283	0	0.929961	0.928597	0.894471
Isoleucine	0.887852	0.84818	0.965386	0.9751	0	0.920076	0	0.828852	0.976988	0.719602	0.69045	0.709512	0.797674	0.772785	0.754429	0.990441	0.87055	0.857768	0.811225	0	0.757975	0.757896	0	0.822249	0.757182	0.879005	0.952922	0.731392	0.731415	0	0.731937	0.959381	0.752184	0.687542	0.87085	-0.867813	0.764429	0.694648	0.802639	0.787181	0.733681	0.725868	0.697523	0.845914	0.699688	0	0.715012	0.711958	0.99452
Alanine	0.992192	0.961387	0.840179	0.71868	0	0.979107	0.828852	0	0.92847	0.979385	0.881469	0.950999	0	0.989478	0.991153	0.870206	0.993247	0.983845	0	0	0.989493	0.989692	-0.839985	0.989106	0.991727	0.990918	0.949393	0.983019	0.982651	0.883145	0.983041	0.918214	0.981266	0.970974	0.986486	-0.876668	0.990653	0.972806	0.98623	0.973586	0.972519	0.975968	0.975593	0.993415	0.970223	0	0.981748	0.976784	0.790936
GABA	0.9641	0.923728	0.958493	0.920875	0	0.980827	0.976988	0.92847	0	0.848196	0.786652	0.827675	0	0.885795	0.875922	0.986161	0.952681	0.939305	0.677891	0	0.876968	0.877205	0	0.918183	0.877403	0.957363	0.992897	0.856011	0.855805	0.715542	0.856556	0.986305	0.868443	0.822275	0.949165	-0.911939	0.880962	0.827845	0.904781	0.888439	0.852847	0.849225	0.83082	0.935942	0.829629	0	0.844884	0.840502	0.95832
Glutamine	0.950388	0.928826	0.765405	0	0	0.924383	0.719602	0.979385	0.848196	0	0.871179	0.951717	0	0.979272	0.996835	0.77263	0.956036	0.949493	0	0	0.996427	0.997247	-0.85421	0.963002	0.995218	0.949106	0.88017	0.984876	0.984293	0.909985	0.982152	0.845392	0.989327	0.986938	0.950779	-0.789843	0.987412	0.991722	0.969785	0.967799	0.970986	0.978544	0.986144	0.960653	0.97804	0	0.990449	0.981253	0.674965
Proline	0.88264	0.954482	0	0	0	0.849717	0.69045	0.881469	0.786652	0.871179	0	0.956784	0	0.910571	0.87738	0.772398	0.882928	0.904177	0	0	0.896002	0.884601	-0.821682	0.901114	0.897094	0.877177	0.80257	0.877555	0.896366	0.829906	0.883406	0.739805	0.90038	0.904511	0.893561	-0.766505	0.887954	0.87216	0.870074	0.917444	0.93473	0.92784	0.894631	0.891051	0.918742	0	0.890976	0.903872	0
Proline, 4-hydroxy	0.9377	0.949661	0.699067	0	0	0.912593	0.709512	0.950999	0.827675	0.951717	0.956784	0	0	0.98207	0.954561	0.779851	0.949705	0.964979	0	0	0.967567	0.961034	-0.869544	0.972962	0.968123	0.944206	0.842144	0.968346	0.978629	0.940151	0.972045	0.780975	0.976333	0.98203	0.955328	-0.77269	0.971484	0.965678	0.964674	0.982624	0.995705	0.992493	0.977	0.960546	0.989881	0	0.972708	0.98279	0.66706
Ornithine	0	0	0.721317	0.901504	0.92974	0	0.797674	0	0	0	0	0	0	0	0	0.74501	0	0	0.9984	0.852951	0	0	0	0	0	0	0	0	0	0	0	0.677635	0	0	0	0	0	0	0	0	0	0	0	0	0	0.693453	0	0	0.811941
Aspartic acid	0.976131	0.95491	0.77938	0	0	0.957966	0.772785	0.989478	0.885795	0.979272	0.910571	0.98207	0	0	0.987417	0.825093	0.984647	0.98569	0	0	0.990876	0.988864	-0.871203	0.995269	0.993098	0.98117	0.904101	0.994699	0.997237	0.933148	0.996068	0.858148	0.991843	0.990969	0.982691	-0.829245	0.997636	0.986973	0.992722	0.987313	0.994768	0.995994	0.992888	0.9915	0.993604	0	0.993819	0.995773	0.734279
Asparagine	0.968004	0.942406	0.785347	0	0	0.945164	0.754429	0.991153	0.875922	0.996835	0.87738	0.954561	0	0.987417	0	0.804316	0.971847	0.962867	0	0	0.997537	0.998245	-0.866388	0.975316	0.998704	0.966572	0.906571	0.989697	0.988853	0.902092	0.988348	0.872219	0.988459	0.986475	0.964427	-0.8302	0.992927	0.989536	0.978123	0.969951	0.975434	0.982099	0.98842	0.975716	0.980431	0	0.993165	0.985322	0.710604
Homoserine	0.923041	0.903254	0.944194	0.955803	0	0.945185	0.990441	0.870206	0.986161	0.77263	0.772398	0.779851	0.74501	0.825093	0.804316	0	0.906666	0.898066	0.757749	0	0.810128	0.807578	0	0.866146	0.810166	0.912837	0.969478	0.780423	0.785071	0	0.783053	0.964073	0.803624	0.749079	0.907675	-0.90096	0.812371	0.747173	0.843458	0.838323	0.796282	0.787915	0.75562	0.885396	0.762595	0	0.770134	0.769827	0.973296
Threonine	0.997838	0.965316	0.869761	0.761154	0	0.993277	0.87055	0.993247	0.952681	0.956036	0.882928	0.949705	0	0.984647	0.971847	0.906666	0	0.995813	0	0	0.974366	0.973369	-0.801728	0.994424	0.97598	0.999694	0.960862	0.970971	0.971983	0.88103	0.971943	0.928403	0.972835	0.954612	0.997499	-0.878919	0.981799	0.955076	0.988833	0.977396	0.96824	0.967652	0.959462	0.998426	0.959088	0	0.965247	0.965082	0.839598
Alanine-beta	0.990267	0.967807	0.854678	0.737843	0	0.985456	0.857768	0.983845	0.939305	0.949493	0.904177	0.964979	0	0.98569	0.962867	0.898066	0.995813	0	0	0	0.970863	0.96809	-0.791838	0.996536	0.970928	0.995141	0.941127	0.96914	0.972617	0.903019	0.970405	0.901871	0.976838	0.957688	0.998654	-0.847402	0.980083	0.95513	0.989796	0.987997	0.976675	0.97351	0.959692	0.996104	0.964859	0	0.96329	0.967426	0.829101
Lysine	0	0	0.736456	0.907972	0.922086	0	0.811225	0	0.677891	0	0	0	0.9984	0	0	0.757749	0	0	0	0.856869	0	0	0	0	0	0	0	0	0	0	0	0.688039	0	0	0	0	0	0	0	0	0	0	0	0	0	0.689336	0	0	0.827863
Methionine	0	0	0	0.716969	0.797351	0	0	0	0	0	0	0	0.852951	0	0	0	0	0	0.856869	0	0	0	0	0	0	0	0	0	0	0	0	0	0	0	0	0	0	0	0	0	0	0	0	0	0	0	0	0	0
Glucose	0.969006	0.949936	0.788656	0	0	0.947077	0.757975	0.989493	0.876968	0.996427	0.896002	0.967567	0	0.990876	0.997537	0.810128	0.974366	0.970863	0	0	0	0.999623	-0.851785	0.980495	0.999068	0.968756	0.902421	0.990051	0.991386	0.916973	0.988624	0.865217	0.995327	0.990094	0.97129	-0.813551	0.994662	0.991499	0.982646	0.982204	0.983663	0.98835	0.989681	0.978293	0.985725	0	0.993401	0.988114	0.716411
Fructose	0.968118	0.94422	0.793293	0	0	0.946753	0.757896	0.989692	0.877205	0.997247	0.884601	0.961034	0	0.988864	0.998245	0.807578	0.973369	0.96809	0	0	0.999623	0	-0.848205	0.978411	0.998599	0.967834	0.903455	0.990121	0.9903	0.915048	0.988136	0.868471	0.994078	0.988188	0.969512	-0.811988	0.994305	0.991714	0.982066	0.97863	0.979389	0.984896	0.988531	0.977019	0.982666	0	0.992836	0.986257	0.717175
Sucrose	-0.793699	-0.79782	0	0	0	-0.743534	0	-0.839985	0	-0.85421	-0.821682	-0.869544	0	-0.871203	-0.866388	0	-0.801728	-0.791838	0	0	-0.851785	-0.848205	0	-0.832241	-0.869553	-0.795277	-0.689502	-0.879233	-0.883266	-0.800788	-0.888138	0	-0.832927	-0.89332	-0.781167	0.756292	-0.862085	-0.868414	-0.820693	-0.800258	-0.876812	-0.885015	-0.900015	-0.825533	-0.896041	0.734126	-0.89203	-0.896154	0
Threhalose	0.98659	0.958715	0.822936	0.69495	0	0.977079	0.822249	0.989106	0.918183	0.963002	0.901114	0.972962	0	0.995269	0.975316	0.866146	0.994424	0.996536	0	0	0.980495	0.978411	-0.832241	0	0.982134	0.992944	0.926762	0.984929	0.987238	0.922103	0.986445	0.884206	0.984539	0.974578	0.994385	-0.842531	0.991331	0.972078	0.995991	0.988434	0.986577	0.985386	0.977693	0.998201	0.980128	0	0.97982	0.983507	0.790349
Citric acid	0.971065	0.951424	0.780796	0	0	0.948274	0.757182	0.991727	0.877403	0.995218	0.897094	0.968123	0	0.993098	0.998704	0.810166	0.97598	0.970928	0	0	0.999068	0.998599	-0.869553	0.982134	0	0.97077	0.904977	0.992227	0.993295	0.91327	0.991665	0.866469	0.992873	0.99123	0.970951	-0.82833	0.995832	0.991153	0.982754	0.978821	0.984922	0.989832	0.992137	0.980705	0.987681	0	0.995583	0.990713	0.71385
Fumaric acid	0.997785	0.962974	0.875458	0.771284	0	0.995046	0.879005	0.990918	0.957363	0.949106	0.877177	0.944206	0	0.98117	0.966572	0.912837	0.999694	0.995141	0	0	0.968756	0.967834	-0.795277	0.992944	0.97077	0	0.963941	0.966747	0.967427	0.875243	0.967896	0.932228	0.967478	0.948205	0.997035	-0.882983	0.977892	0.948907	0.986703	0.973322	0.963388	0.96242	0.953859	0.99771	0.953467	0	0.959879	0.960115	0.849478
Malic acid	0.974707	0.93804	0.936359	0.898787	0	0.982351	0.952922	0.949393	0.992897	0.88017	0.80257	0.842144	0	0.904101	0.906571	0.969478	0.960862	0.941127	0	0	0.902421	0.903455	-0.689502	0.926762	0.904977	0.963941	0	0.879295	0.878338	0.72035	0.879919	0.993309	0.885609	0.849096	0.952114	-0.939569	0.901308	0.853564	0.913374	0.893732	0.86994	0.87005	0.858438	0.945889	0.852757	0	0.872827	0.864384	0.924844
Erythritol	0.959617	0.926289	0.757549	0	0	0.938729	0.731392	0.983019	0.856011	0.984876	0.877555	0.968346	0	0.994699	0.989697	0.780423	0.970971	0.96914	0	0	0.990051	0.990121	-0.879233	0.984929	0.992227	0.966747	0.879295	0	0.998858	0.946916	0.999487	0.835111	0.990873	0.993853	0.967267	-0.795437	0.998163	0.99578	0.988752	0.97569	0.98623	0.990668	0.997242	0.980509	0.992188	0	0.998154	0.997023	0.69414
Fucose	0.960849	0.935369	0.750247	0	0	0.938948	0.731415	0.982651	0.855805	0.984293	0.896366	0.978629	0	0.997237	0.988853	0.785071	0.971983	0.972617	0	0	0.991386	0.9903	-0.883266	0.987238	0.993295	0.967427	0.878338	0.998858	0	0.947824	0.999246	0.831206	0.992668	0.99652	0.969569	-0.798825	0.998074	0.994828	0.988879	0.981051	0.992672	0.995831	0.998422	0.981568	0.996492	0	0.998424	0.999158	0.692395
Galactinol	0.851668	0.821093	0	0	0	0.830972	0	0.883145	0.715542	0.909985	0.829906	0.940151	0	0.933148	0.902092	0	0.88103	0.903019	0	0	0.916973	0.915048	-0.800788	0.922103	0.91327	0.875243	0.72035	0.946916	0.947824	0	0.944704	0	0.944144	0.950216	0.892871	0	0.936805	0.952786	0.935205	0.936786	0.943899	0.943771	0.947418	0.901099	0.951897	0	0.939828	0.95024	0
Glucose-6P	0.960614	0.928691	0.750727	0	0	0.939635	0.731937	0.983041	0.856556	0.982152	0.883406	0.972045	0	0.996068	0.988348	0.783053	0.971943	0.970405	0	0	0.988624	0.988136	-0.888138	0.986445	0.991665	0.967896	0.879919	0.999487	0.999246	0.944704	0	0.833708	0.988966	0.994197	0.967609	-0.804708	0.997681	0.993766	0.988932	0.97572	0.988814	0.992581	0.997688	0.981785	0.993905	0	0.997924	0.998155	0.693307
Inositol, Myo	0.946664	0.900419	0.954495	0.922873	0	0.959282	0.959381	0.918214	0.986305	0.845392	0.739805	0.780975	0.677635	0.858148	0.872219	0.964073	0.928403	0.901871	0.688039	0	0.865217	0.868471	0	0.884206	0.866469	0.932228	0.993309	0.835111	0.831206	0	0.833708	0	0.843544	0.798254	0.917641	-0.925497	0.85987	0.809555	0.873062	0.848177	0.815341	0.81735	0.809234	0.908587	0.798315	0	0.827444	0.813419	0.935522
Isomaltose	0.963046	0.9456	0.786518	0	0	0.94331	0.752184	0.981266	0.868443	0.989327	0.90038	0.976333	0	0.991843	0.988459	0.803624	0.972835	0.976838	0	0	0.995327	0.994078	-0.832927	0.984539	0.992873	0.967478	0.885609	0.990873	0.992668	0.944144	0.988966	0.843544	0	0.991347	0.975255	-0.776902	0.994885	0.993194	0.987898	0.991836	0.988603	0.991187	0.98953	0.978576	0.989045	0	0.99169	0.989978	0.715748
Maltitol	0.942429	0.927843	0.711443	0	0	0.914547	0.687542	0.970974	0.822275	0.986938	0.904511	0.98203	0	0.990969	0.986475	0.749079	0.954612	0.957688	0	0	0.990094	0.988188	-0.89332	0.974578	0.99123	0.948205	0.849096	0.993853	0.99652	0.950216	0.994197	0.798254	0.991347	0	0.95261	-0.771539	0.991981	0.99609	0.977235	0.977693	0.992527	0.996329	0.998851	0.965879	0.998235	0	0.997571	0.997993	0
Maltose	0.993908	0.968	0.871972	0.756683	0	0.990081	0.87085	0.986486	0.949165	0.950779	0.893561	0.955328	0	0.982691	0.964427	0.907675	0.997499	0.998654	0	0	0.97129	0.969512	-0.781167	0.994385	0.970951	0.997035	0.952114	0.967267	0.969569	0.892871	0.967609	0.917641	0.975255	0.95261	0	-0.85463	0.978996	0.952676	0.988228	0.983204	0.969673	0.967557	0.95568	0.996223	0.958377	0	0.960882	0.962626	0.842917
Raffinose	-0.901121	-0.881064	-0.78421	-0.848403	0	-0.898828	-0.867813	-0.876668	-0.911939	-0.789843	-0.766505	-0.77269	0	-0.829245	-0.8302	-0.90096	-0.878919	-0.847402	0	0	-0.813551	-0.811988	0.756292	-0.842531	-0.82833	-0.882983	-0.939569	-0.795437	-0.798825	0	-0.804708	-0.925497	-0.776902	-0.771539	-0.85463	0	-0.814046	-0.756175	-0.814661	-0.78319	-0.797436	-0.79794	-0.785718	-0.866596	-0.781472	0	-0.796923	-0.79192	-0.81942
Rhamnose	0.972789	0.942946	0.787672	0	0	0.954617	0.764429	0.990653	0.880962	0.987412	0.887954	0.971484	0	0.997636	0.992927	0.812371	0.981799	0.980083	0	0	0.994662	0.994305	-0.862085	0.991331	0.995832	0.977892	0.901308	0.998163	0.998074	0.936805	0.997681	0.85987	0.994885	0.991981	0.978996	-0.814046	0	0.993535	0.993468	0.984261	0.988693	0.992075	0.994473	0.988326	0.990933	0	0.996671	0.995155	0.72744
Xylose	0.942287	0.913816	0.737999	0	0	0.917595	0.694648	0.972806	0.827845	0.991722	0.87216	0.965678	0	0.986973	0.989536	0.747173	0.955076	0.95513	0	0	0.991499	0.991714	-0.868414	0.972078	0.991153	0.948907	0.853564	0.99578	0.994828	0.952786	0.993766	0.809555	0.993194	0.99609	0.952676	-0.756175	0.993535	0	0.980194	0.974774	0.98241	0.988105	0.996227	0.965015	0.990712	0	0.996956	0.993656	0
Benzoic acid, 4 hydroxy	0.977816	0.935833	0.822098	0.669428	0	0.969667	0.802639	0.98623	0.904781	0.969785	0.870074	0.964674	0	0.992722	0.978123	0.843458	0.988833	0.989796	0	0	0.982646	0.982066	-0.820693	0.995991	0.982754	0.986703	0.913374	0.988752	0.988879	0.935205	0.988932	0.873062	0.987898	0.977235	0.988228	-0.814661	0.993468	0.980194	0	0.987748	0.9825	0.982768	0.980264	0.99286	0.979404	0	0.982386	0.984139	0.772421
Dehydroascorbic acid	0.966966	0.95524	0.805156	0	0	0.954197	0.787181	0.973586	0.888439	0.967799	0.917444	0.982624	0	0.987313	0.969951	0.838323	0.977396	0.987997	0	0	0.982204	0.97863	-0.800258	0.988434	0.978821	0.973322	0.893732	0.97569	0.981051	0.936786	0.97572	0.848177	0.991836	0.977693	0.983204	-0.78319	0.984261	0.974774	0.987748	0	0.989102	0.986824	0.973818	0.980931	0.980993	0	0.974855	0.978802	0.754732
Galactonic acid	0.957027	0.951292	0.734269	0	0	0.934679	0.733681	0.972519	0.852847	0.970986	0.93473	0.995705	0	0.994768	0.975434	0.796282	0.96824	0.976675	0	0	0.983663	0.979389	-0.876812	0.986577	0.984922	0.963388	0.86994	0.98623	0.992672	0.943899	0.988814	0.815341	0.988603	0.992527	0.969673	-0.797436	0.988693	0.98241	0.9825	0.989102	0	0.999191	0.990521	0.977605	0.997253	0	0.98839	0.994453	0.692449
Galacturonic acid	0.956945	0.948702	0.732469	0	0	0.932812	0.725868	0.975968	0.849225	0.978544	0.92784	0.992493	0	0.995994	0.982099	0.787915	0.967652	0.97351	0	0	0.98835	0.984896	-0.885015	0.985386	0.989832	0.96242	0.87005	0.990668	0.995831	0.943771	0.992581	0.81735	0.991187	0.996329	0.967557	-0.79794	0.992075	0.988105	0.982768	0.986824	0.999191	0	0.994928	0.977242	0.99899	0	0.993436	0.997304	0.683412
Glutaric acid, 2-oxo	0.947751	0.926106	0.71927	0	0	0.921234	0.697523	0.975593	0.83082	0.986144	0.894631	0.977	0	0.992888	0.98842	0.75562	0.959462	0.959692	0	0	0.989681	0.988531	-0.900015	0.977693	0.992137	0.953859	0.858438	0.997242	0.998422	0.947418	0.997688	0.809234	0.98953	0.998851	0.95568	-0.785718	0.994473	0.996227	0.980264	0.973818	0.990521	0.994928	0	0.970793	0.99725	0	0.99924	0.999141	0
Glyceric acid	0.993788	0.962467	0.844652	0.727889	0	0.986101	0.845914	0.993415	0.935942	0.960653	0.891051	0.960546	0	0.9915	0.975716	0.885396	0.998426	0.996104	0	0	0.978293	0.977019	-0.825533	0.998201	0.980705	0.99771	0.945889	0.980509	0.981568	0.901099	0.981785	0.908587	0.978576	0.965879	0.996223	-0.866596	0.988326	0.965015	0.99286	0.980931	0.977605	0.977242	0.970793	0	0.970793	0	0.974885	0.976262	0.814163
Malic acid, 2-methyl	0.946528	0.935456	0.710494	0	0	0.920283	0.699688	0.970223	0.829629	0.97804	0.918742	0.989881	0	0.993604	0.980431	0.762595	0.959088	0.964859	0	0	0.985725	0.982666	-0.896041	0.980128	0.987681	0.953467	0.852757	0.992188	0.996492	0.951897	0.993905	0.798315	0.989045	0.998235	0.958377	-0.781472	0.990933	0.990712	0.979404	0.980993	0.997253	0.99899	0.99725	0.970793	0	0	0.99488	0.998708	0
Nicotinic acid	0	0	0	0	0.90044	0	0	0	0	0	0	0	0.693453	0	0	0	0	0	0.689336	0	0	0	0.734126	0	0	0	0	0	0	0	0	0	0	0	0	0	0	0	0	0	0	0	0	0	0	0	0	0	0
Salicylic acid	0.955352	0.93213	0.73987	0	0	0.929961	0.715012	0.981748	0.844884	0.990449	0.890976	0.972708	0	0.993819	0.993165	0.770134	0.965247	0.96329	0	0	0.993401	0.992836	-0.89203	0.97982	0.995583	0.959879	0.872827	0.998154	0.998424	0.939828	0.997924	0.827444	0.99169	0.997571	0.960882	-0.796923	0.996671	0.996956	0.982386	0.974855	0.98839	0.993436	0.99924	0.974885	0.99488	0	0	0.997902	0.672763
Threonic acid	0.953046	0.932876	0.726533	0	0	0.928597	0.711958	0.976784	0.840502	0.981253	0.903872	0.98279	0	0.995773	0.985322	0.769827	0.965082	0.967426	0	0	0.988114	0.986257	-0.896154	0.983507	0.990713	0.960115	0.864384	0.997023	0.999158	0.95024	0.998155	0.813419	0.989978	0.997993	0.962626	-0.79192	0.995155	0.993656	0.984139	0.978802	0.994453	0.997304	0.999141	0.976262	0.998708	0	0.997902	0	0.670808
Glycerol	0.855001	0.80557	0.967232	0.969334	0	0.894471	0.99452	0.790936	0.95832	0.674965	0	0.66706	0.811941	0.734279	0.710604	0.973296	0.839598	0.829101	0.827863	0	0.716411	0.717175	0	0.790349	0.71385	0.849478	0.924844	0.69414	0.692395	0	0.693307	0.935522	0.715748	0	0.842917	-0.81942	0.72744	0	0.772421	0.754732	0.692449	0.683412	0	0.814163	0	0	0.672763	0.670808	0
Glycerol-3P	0	0	0.848644	0.783235	0	0.674153	0.818659	0	0.744186	0	0	0	0.711557	0	0	0.773066	0	0	0.72281	0	0	0	0	0	0	0	0.667922	0	0	0	0	0.68529	0	0	0	0	0	0	0	0	0	0	0	0	0	0	0	0	0.854068
Phosphoric acid	0.946456	0.912552	0.946002	0.939185	0	0.960072	0.972784	0.910247	0.991464	0.826774	0.762828	0.787468	0.703498	0.854355	0.857286	0.981724	0.927396	0.905111	0.71422	0	0.852477	0.853455	0	0.8839	0.855156	0.932106	0.994083	0.8231	0.822298	0	0.823952	0.995387	0.833243	0.788592	0.91842	-0.940266	0.849851	0.793143	0.866307	0.846831	0.815883	0.814792	0.798862	0.907569	0.79372	0	0.815805	0.806295	0.947765
Putrescine	0.992964	0.979144	0.845186	0.732355	0	0.982235	0.848655	0.99011	0.93532	0.959764	0.916295	0.965676	0	0.988769	0.97307	0.89153	0.995337	0.996197	0	0	0.978269	0.975889	-0.816481	0.994804	0.979543	0.99404	0.945065	0.974364	0.977169	0.895565	0.975003	0.907252	0.979959	0.963801	0.99658	-0.860465	0.984166	0.960772	0.985003	0.983417	0.977923	0.977031	0.96653	0.996374	0.969099	0	0.971231	0.972371	0.815888
[truncated: 3 more columns]

## Sheet: Achene_L15 (S5)
	Serine	Cysteine, S-methyl	Tryptophan	Phenylalanine	Tyrosine	Valine	Isoleucine	Alanine	GABA	Glutamine	Proline	Proline, 4-hydroxy	Ornithine	Aspartic acid	Asparagine	Homoserine	Threonine	Alanine-beta	Lysine	Methionine	Glucose	Fructose	Sucrose	Threhalose	Citric acid	Fumaric acid	Malic acid	Erythritol	Fucose	Galactinol	Glucose-6P	Inositol, Myo	Isomaltose	Maltitol	Maltose	Raffinose	Rhamnose	Xylose	Benzoic acid, 4 hydroxy	Dehydroascorbic acid	Galactonic acid	Galacturonic acid	Glutaric acid, 2-oxo	Glyceric acid	Malic acid, 2-methyl	Nicotinic acid	Salicylic acid	Threonic acid	Glycerol
Serine	0	0.975895	0.853431	0.744121	0	0.934885	0.785394	0.981608	0.878171	0.863175	0.871748	0.918148	0	0.955468	0.936225	0	0.992404	0.977059	0	0	0.864915	0.867935	-0.86277	0.902121	0.893609	0.988986	0.984086	0.899389	0.909685	0	0.922369	0.946696	0.760769	0.864702	0.916901	-0.967846	0.935621	0.880888	0.923176	0.779624	0.888335	0.908448	0.886005	0.934624	0.903053	0	0.895947	0.905628	0.838667
Cysteine, S-methyl	0.975895	0	0.88815	0	0	0.865503	0.686875	0.973427	0.794602	0.887241	0.948406	0.953174	0	0.963749	0.940592	0	0.978198	0.977188	0	0	0.894639	0.895024	-0.887842	0.91313	0.912008	0.978799	0.9561	0.932417	0.928238	0	0.907328	0.875591	0.780893	0.897604	0.91077	-0.919224	0.947316	0.912223	0.937657	0.808278	0.895339	0.925159	0.915185	0.947938	0.936848	0	0.924098	0.934143	0.742027
Tryptophan	0.853431	0.88815	0	0	0	0	0	0.872592	0	0.882406	0.885144	0.91921	0	0.918499	0.91424	0	0.887718	0.889167	0	0	0.878267	0.893094	-0.84592	0.869553	0.880026	0.876997	0.830966	0.922826	0.916928	0	0.903878	0.695101	0.80526	0.877921	0.814594	-0.732403	0.921042	0.91651	0.938591	0.905884	0.900172	0.913252	0.89301	0.898191	0.918252	0	0.909309	0.90943	0
Phenylalanine	0.744121	0	0	0	0.923071	0.92816	0.996583	0	0.964977	0	0	0	0.837454	0	0	0.934368	0.669285	0	0.856661	0.777523	0	0	0	0	0	0.668393	0.723508	0	0	0	0	0.884606	0	0	0	-0.819695	0	0	0	0	0	0	0	0	0	0	0	0	0.974999
Tyrosine	0	0	0	0.923071	0	0.734927	0.906971	0	0.795684	0	0	0	0.930547	0	0	0.960577	0	0	0.93147	0.831834	0	0	0	0	0	0	0	0	0	0	0	0	0	0	0	0	0	0	0	0	0	0	0	0	0	0	0	0	0.823935
Valine	0.934885	0.865503	0	0.92816	0.734927	0	0.948591	0.882632	0.989926	0.680238	0.682451	0.734227	0	0.802556	0.77324	0.738702	0.895718	0.870947	0	0	0.682149	0.678771	-0.66911	0.751015	0.724704	0.896584	0.927161	0.705501	0.728279	0	0.763655	0.988622	0	0.6792	0.823644	-0.968628	0.770285	0.68161	0.744064	0	0.706126	0.726713	0.701521	0.782574	0.712082	0	0.708448	0.722945	0.976599
Isoleucine	0.785394	0.686875	0	0.996583	0.906971	0.948591	0	0.68927	0.974937	0	0	0	0.795215	0	0	0.906898	0.715308	0.673418	0.815651	0.742582	0	0	0	0	0	0.71295	0.761774	0	0	0	0	0.906043	0	0	0	-0.84578	0	0	0	0	0	0	0	0	0	0	0	0	0.982214
Alanine	0.981608	0.973427	0.872592	0	0	0.882632	0.68927	0	0.817011	0.939926	0.900608	0.965014	0	0.986666	0.977543	0	0.994901	0.99802	0	0	0.941663	0.941627	-0.927526	0.966917	0.96024	0.998474	0.992015	0.954918	0.963813	0	0.96373	0.915425	0.866054	0.941088	0.97235	-0.958874	0.978123	0.944888	0.965806	0.862228	0.950156	0.962928	0.953186	0.982825	0.957848	0	0.956818	0.962726	0.774426
GABA	0.878171	0.794602	0	0.964977	0.795684	0.989926	0.974937	0.817011	0	0	0	0	0.680562	0.718402	0.687103	0.818469	0.828174	0.802955	0.709109	0	0	0	0	0.672215	0	0.831946	0.87561	0	0	0	0.678997	0.973976	0	0	0.765131	-0.939901	0.682833	0	0	0	0	0	0	0.701146	0	0	0	0	0.99425
Glutamine	0.863175	0.887241	0.882406	0	0	0.680238	0	0.939926	0	0	0.891651	0.977619	0	0.968051	0.979742	0	0.915291	0.943504	0	0	0.999251	0.999303	-0.971686	0.994164	0.99735	0.924784	0.904046	0.986858	0.990415	0	0.971041	0.749609	0.97026	0.998216	0.962607	-0.827716	0.981419	0.992842	0.978134	0.969069	0.992479	0.990533	0.996664	0.98571	0.986337	-0.736417	0.993553	0.990893	0
Proline	0.871748	0.948406	0.885144	0	0	0.682451	0	0.900608	0	0.891651	0	0.951734	0	0.926945	0.912093	0	0.892603	0.908315	0	0	0.902929	0.90257	-0.881576	0.889295	0.904155	0.896259	0.847521	0.935267	0.918224	0	0.865174	0.706344	0.787281	0.906841	0.847957	-0.779967	0.921268	0.920007	0.91589	0.845859	0.884808	0.915498	0.918577	0.919271	0.940356	-0.668249	0.925046	0.931561	0
Proline, 4-hydroxy	0.918148	0.953174	0.91921	0	0	0.734227	0	0.965014	0	0.977619	0.951734	0	0	0.991316	0.989204	0	0.955221	0.969999	0	0	0.980887	0.983374	-0.973229	0.978252	0.984831	0.957929	0.926064	0.997503	0.99369	0	0.968802	0.778895	0.903356	0.983135	0.942889	-0.853273	0.993537	0.992285	0.991555	0.942559	0.979474	0.992547	0.990935	0.991263	0.998512	-0.70655	0.99473	0.996876	0
Ornithine	0	0	0	0.837454	0.930547	0	0.795215	0	0.680562	0	0	0	0	0	0	0.96538	0	0	0.996076	0.922991	0	0	0	0	0	0	0	0	0	0	0	0	0	0	0	0	0	0	0	0	0	0	0	0	0	0.727346	0	0	0.714944
Aspartic acid	0.955468	0.963749	0.918499	0	0	0.802556	0	0.986666	0.718402	0.968051	0.926945	0.991316	0	0	0.996876	0	0.982791	0.987565	0	0	0.968611	0.972661	-0.961334	0.978802	0.980479	0.982753	0.960732	0.987534	0.991356	0	0.984959	0.844216	0.890508	0.969094	0.956254	-0.901744	0.997832	0.980985	0.99393	0.925473	0.980333	0.990781	0.980624	0.994418	0.988421	0	0.986208	0.989234	0.66805
Asparagine	0.936225	0.940592	0.91424	0	0	0.77324	0	0.977543	0.687103	0.979742	0.912093	0.989204	0	0.996876	0	0	0.970014	0.977387	0	0	0.978417	0.98313	-0.967539	0.985658	0.988385	0.970363	0.948926	0.99015	0.996522	0	0.993827	0.82482	0.912051	0.977778	0.957885	-0.885262	0.999022	0.987842	0.996008	0.947029	0.992278	0.996776	0.987203	0.995062	0.990277	0	0.991401	0.99229	0
Homoserine	0	0	0	0.934368	0.960577	0.738702	0.906898	0	0.818469	0	0	0	0.96538	0	0	0	0	0	0.978383	0.87538	0	0	0	0	0	0	0	0	0	0	0	0.672741	0	0	0	0	0	0	0	0	0	0	0	0	0	0	0	0	0.848262
Threonine	0.992404	0.978198	0.887718	0.669285	0	0.895718	0.715308	0.994901	0.828174	0.915291	0.892603	0.955221	0	0.982791	0.970014	0	0	0.993173	0	0	0.916119	0.919535	-0.911331	0.944357	0.938289	0.998059	0.988563	0.943236	0.951804	0	0.958459	0.919869	0.82656	0.916163	0.946858	-0.954915	0.970364	0.929936	0.961661	0.846618	0.935078	0.9506	0.933059	0.968902	0.945435	0	0.941063	0.948014	0.786573
Alanine-beta	0.977059	0.977188	0.889167	0	0	0.870947	0.673418	0.99802	0.802955	0.943504	0.908315	0.969999	0	0.987565	0.977387	0	0.993173	0	0	0	0.945582	0.945762	-0.927755	0.967927	0.961736	0.996906	0.987877	0.960192	0.966645	0	0.961232	0.904557	0.870733	0.945401	0.971114	-0.949408	0.980029	0.950137	0.969426	0.868927	0.950611	0.964978	0.956824	0.984362	0.962699	0	0.960825	0.966613	0.759121
Lysine	0	0	0	0.856661	0.93147	0	0.815651	0	0.709109	0	0	0	0.996076	0	0	0.978383	0	0	0	0.905317	0	0	0	0	0	0	0	0	0	0	0	0	0	0	0	0	0	0	0	0	0	0	0	0	0	0.715906	0	0	0.744007
Methionine	0	0	0	0.777523	0.831834	0	0.742582	0	0	0	0	0	0.922991	0	0	0.87538	0	0	0.905317	0	0	0	0	0	0	0	0	0	0	0	0	0	0	0	0	0	0	0	0	0	0	0	0	0	0	0	0	0	0
Glucose	0.864915	0.894639	0.878267	0	0	0.682149	0	0.941663	0	0.999251	0.902929	0.980887	0	0.968611	0.978417	0	0.916119	0.945582	0	0	0	0.998963	-0.973108	0.994126	0.997612	0.926506	0.904691	0.988251	0.989903	0	0.965778	0.748398	0.966972	0.999619	0.96339	-0.829338	0.981114	0.992993	0.976782	0.963334	0.989215	0.989748	0.997877	0.98673	0.988373	-0.737701	0.994388	0.99245	0
Fructose	0.867935	0.895024	0.893094	0	0	0.678771	0	0.941627	0	0.999303	0.90257	0.983374	0	0.972661	0.98313	0	0.919535	0.945762	0	0	0.998963	0	-0.97454	0.992564	0.997242	0.927322	0.903195	0.99163	0.9937	0	0.973278	0.745409	0.962429	0.998475	0.957033	-0.824342	0.985145	0.996412	0.983111	0.972485	0.993798	0.993657	0.998327	0.987272	0.991097	-0.74518	0.996561	0.994256	0
Sucrose	-0.86277	-0.887842	-0.84592	0	0	-0.66911	0	-0.927526	0	-0.971686	-0.881576	-0.973229	0	-0.961334	-0.967539	0	-0.911331	-0.927755	0	0	-0.973108	-0.97454	0	-0.968867	-0.974991	-0.916574	-0.889105	-0.978525	-0.976576	0	-0.956671	-0.722836	-0.912276	-0.977219	-0.928931	0.814156	-0.969274	-0.979412	-0.967894	-0.943256	-0.973049	-0.977545	-0.980293	-0.969591	-0.97797	0.762302	-0.97968	-0.979087	0
Threhalose	0.902121	0.91313	0.869553	0	0	0.751015	0	0.966917	0.672215	0.994164	0.889295	0.978252	0	0.978802	0.985658	0	0.944357	0.967927	0	0	0.994126	0.992564	-0.968867	0	0.998156	0.954371	0.942367	0.982718	0.989509	0	0.976476	0.812089	0.959638	0.992954	0.984644	-0.88177	0.986762	0.985328	0.978849	0.942213	0.989006	0.989499	0.993456	0.994409	0.983402	-0.667557	0.990317	0.989941	0
Citric acid	0.893609	0.912008	0.880026	0	0	0.724704	0	0.96024	0	0.99735	0.904155	0.984831	0	0.980479	0.988385	0	0.938289	0.961736	0	0	0.997612	0.997242	-0.974991	0.998156	0	0.946897	0.928531	0.989696	0.994246	0	0.97796	0.787067	0.956343	0.996866	0.973041	-0.861437	0.98942	0.992449	0.983317	0.955408	0.993312	0.994434	0.998033	0.994284	0.990271	-0.704848	0.995809	0.994947	0
Fumaric acid	0.988986	0.978799	0.876997	0.668393	0	0.896584	0.71295	0.998474	0.831946	0.924784	0.896259	0.957929	0	0.982753	0.970363	0	0.998059	0.996906	0	0	0.926506	0.927322	-0.916574	0.954371	0.946897	0	0.993264	0.946142	0.954368	0	0.955953	0.923446	0.845232	0.926412	0.961877	-0.961793	0.971593	0.933809	0.960412	0.84634	0.937825	0.953074	0.940536	0.974727	0.94886	0	0.945988	0.952864	0.790024
Malic acid	0.984086	0.9561	0.830966	0.723508	0	0.927161	0.761774	0.992015	0.87561	0.904046	0.847521	0.926064	0	0.960732	0.948926	0	0.988563	0.987877	0	0	0.904691	0.903195	-0.889105	0.942367	0.928531	0.993264	0	0.914207	0.928562	0	0.939307	0.954733	0.838148	0.903097	0.967793	-0.983974	0.948547	0.903034	0.93262	0.808397	0.916024	0.927585	0.915612	0.957202	0.917398	0	0.918502	0.925671	0.842024
Erythritol	0.899389	0.932417	0.922826	0	0	0.705501	0	0.954918	0	0.986858	0.935267	0.997503	0	0.987534	0.99015	0	0.943236	0.960192	0	0	0.988251	0.99163	-0.978525	0.982718	0.989696	0.946142	0.914207	0	0.997393	0	0.974715	0.757701	0.923906	0.98991	0.942479	-0.834189	0.993851	0.998388	0.994424	0.962512	0.988256	0.996573	0.995552	0.990596	0.999741	-0.733938	0.998569	0.998795	0
Fucose	0.909685	0.928238	0.916928	0	0	0.728279	0	0.963813	0	0.990415	0.918224	0.99369	0	0.991356	0.996522	0	0.951804	0.966645	0	0	0.989903	0.9937	-0.976576	0.989509	0.994246	0.954368	0.928562	0.997393	0	0	0.987297	0.784493	0.931529	0.990015	0.954747	-0.854739	0.99766	0.9973	0.996558	0.963856	0.995677	0.999861	0.996009	0.994803	0.997035	-0.711013	0.99859	0.998302	0
Galactinol	0	0	0	0	0	0	0	0	0	0	0	0	0	0	0	0	0	0	0	0	0	0	0	0	0	0	0	0	0	0	0	0	0.717314	0	0	0	0	0	0	0	0	0	0	0	0	-0.728042	0	0	0
Glucose-6P	0.922369	0.907328	0.903878	0	0	0.763655	0	0.96373	0.678997	0.971041	0.865174	0.968802	0	0.984959	0.993827	0	0.958459	0.961232	0	0	0.965778	0.973278	-0.956671	0.976476	0.97796	0.955953	0.939307	0.974715	0.987297	0	0	0.822179	0.910351	0.963528	0.947631	-0.875843	0.989265	0.976037	0.988318	0.951038	0.991706	0.988576	0.973399	0.981976	0.973326	0	0.978174	0.97715	0
Inositol, Myo	0.946696	0.875591	0.695101	0.884606	0	0.988622	0.906043	0.915425	0.973976	0.749609	0.706344	0.778895	0	0.844216	0.82482	0.672741	0.919869	0.904557	0	0	0.748398	0.745409	-0.722836	0.812089	0.787067	0.923446	0.954733	0.757701	0.784493	0	0.822179	0	0.681314	0.743113	0.877614	-0.986505	0.81964	0.740995	0.793596	0	0.772418	0.784004	0.761479	0.832926	0.763127	0	0.76555	0.776487	0.956707
Isomaltose	0.760769	0.780893	0.80526	0	0	0	0	0.866054	0	0.97026	0.787281	0.903356	0	0.890508	0.912051	0	0.82656	0.870733	0	0	0.966972	0.962429	-0.912276	0.959638	0.956343	0.845232	0.838148	0.923906	0.931529	0.717314	0.910351	0.681314	0	0.96344	0.93995	-0.759078	0.914799	0.939926	0.911476	0.936916	0.945529	0.931419	0.949799	0.928794	0.92166	-0.70803	0.938959	0.932335	0
Maltitol	0.864702	0.897604	0.877921	0	0	0.6792	0	0.941088	0	0.998216	0.906841	0.983135	0	0.969094	0.977778	0	0.916163	0.945401	0	0	0.999619	0.998475	-0.977219	0.992954	0.996866	0.926412	0.903097	0.98991	0.990015	0	0.963528	0.743113	0.96344	0	0.960994	-0.826522	0.981191	0.993907	0.977319	0.9622	0.987701	0.989699	0.998395	0.986649	0.990059	-0.743822	0.995105	0.993492	0
Maltose	0.916901	0.91077	0.814594	0	0	0.823644	0	0.97235	0.765131	0.962607	0.847957	0.942889	0	0.956254	0.957885	0	0.946858	0.971114	0	0	0.96339	0.957033	-0.928931	0.984644	0.973041	0.961877	0.967793	0.942479	0.954747	0	0.947631	0.877614	0.93995	0.960994	0	-0.932958	0.959099	0.942767	0.942829	0.87398	0.952767	0.95428	0.96041	0.976458	0.944868	0	0.954288	0.95638	0.729084
Raffinose	-0.967846	-0.919224	-0.732403	-0.819695	0	-0.968628	-0.84578	-0.958874	-0.939901	-0.827716	-0.779967	-0.853273	0	-0.901744	-0.885262	0	-0.954915	-0.949408	0	0	-0.829338	-0.824342	0.814156	-0.88177	-0.861437	-0.961793	-0.983974	-0.834189	-0.854739	0	-0.875843	-0.986505	-0.759078	-0.826522	-0.932958	0	-0.882235	-0.819615	-0.856661	-0.701047	-0.841633	-0.854412	-0.840933	-0.897705	-0.839914	0	-0.842052	-0.851956	-0.913429
Rhamnose	0.935621	0.947316	0.921042	0	0	0.770285	0	0.978123	0.682833	0.981419	0.921268	0.993537	0	0.997832	0.999022	0	0.970364	0.980029	0	0	0.981114	0.985145	-0.969274	0.986762	0.98942	0.971593	0.948547	0.993851	0.99766	0	0.989265	0.81964	0.914799	0.981191	0.959099	-0.882235	0	0.990733	0.997632	0.946735	0.99043	0.997257	0.989891	0.996872	0.993978	-0.666648	0.994008	0.995302	0
Xylose	0.880888	0.912223	0.91651	0	0	0.68161	0	0.944888	0	0.992842	0.920007	0.992285	0	0.980985	0.987842	0	0.929936	0.950137	0	0	0.992993	0.996412	-0.979412	0.985328	0.992449	0.933809	0.903034	0.998388	0.9973	0	0.976037	0.740995	0.939926	0.993907	0.942767	-0.819615	0.990733	0	0.99193	0.974141	0.992736	0.996873	0.997343	0.987925	0.99751	-0.752987	0.99897	0.997648	0
Benzoic acid, 4 hydroxy	0.923176	0.937657	0.938591	0	0	0.744064	0	0.965806	0	0.978134	0.91589	0.991555	0	0.99393	0.996008	0	0.961661	0.969426	0	0	0.976782	0.983111	-0.967894	0.978849	0.983317	0.960412	0.93262	0.994424	0.996558	0	0.988318	0.793596	0.911476	0.977319	0.942829	-0.856661	0.997632	0.99193	0	0.958065	0.989567	0.995876	0.986469	0.990336	0.993226	-0.687248	0.992391	0.99286	0
Dehydroascorbic acid	0.779624	0.808278	0.905884	0	0	0	0	0.862228	0	0.969069	0.845859	0.942559	0	0.925473	0.947029	0	0.846618	0.868927	0	0	0.963334	0.972485	-0.943256	0.942213	0.955408	0.84634	0.808397	0.962512	0.963856	0	0.951038	0	0.936916	0.9622	0.87398	-0.701047	0.946735	0.974141	0.958065	0	0.973998	0.96466	0.96228	0.934801	0.95787	-0.828959	0.964493	0.957143	0
Galactonic acid	0.888335	0.895339	0.900172	0	0	0.706126	0	0.950156	0	0.992479	0.884808	0.979474	0	0.980333	0.992278	0	0.935078	0.950611	0	0	0.989215	0.993798	-0.973049	0.989006	0.993312	0.937825	0.916024	0.988256	0.995677	0	0.991706	0.772418	0.945529	0.987701	0.952767	-0.841633	0.99043	0.992736	0.989567	0.973998	0	0.99665	0.991878	0.987304	0.987024	-0.721923	0.992976	0.9905	0
Galacturonic acid	0.908448	0.925159	0.913252	0	0	0.726713	0	0.962928	0	0.990533	0.915498	0.992547	0	0.990781	0.996776	0	0.9506	0.964978	0	0	0.989748	0.993657	-0.977545	0.989499	0.994434	0.953074	0.927585	0.996573	0.999861	0	0.988576	0.784004	0.931419	0.989699	0.95428	-0.854412	0.997257	0.996873	0.995876	0.96466	0.99665	0	0.995766	0.994282	0.996228	-0.713624	0.998204	0.997721	0
Glutaric acid, 2-oxo	0.886005	0.915185	0.89301	0	0	0.701521	0	0.953186	0	0.996664	0.918577	0.990935	0	0.980624	0.987203	0	0.933059	0.956824	0	0	0.997877	0.998327	-0.980293	0.993456	0.998033	0.940536	0.915612	0.995552	0.996009	0	0.973399	0.761479	0.949799	0.998395	0.96041	-0.840933	0.989891	0.997343	0.986469	0.96228	0.991878	0.995766	0	0.992472	0.995822	-0.733534	0.998952	0.998175	0
Glyceric acid	0.934624	0.947938	0.898191	0	0	0.782574	0	0.982825	0.701146	0.98571	0.919271	0.991263	0	0.994418	0.995062	0	0.968902	0.984362	0	0	0.98673	0.987272	-0.969591	0.994409	0.994284	0.974727	0.957202	0.990596	0.994803	0	0.981976	0.832926	0.928794	0.986649	0.976458	-0.897705	0.996872	0.987925	0.990336	0.934801	0.987304	0.994282	0.992472	0	0.991693	0	0.993455	0.995183	0
Malic acid, 2-methyl	0.903053	0.936848	0.918252	0	0	0.712082	0	0.957848	0	0.986337	0.940356	0.998512	0	0.988421	0.990277	0	0.945435	0.962699	0	0	0.988373	0.991097	-0.97797	0.983402	0.990271	0.94886	0.917398	0.999741	0.997035	0	0.973326	0.763127	0.92166	0.990059	0.944868	-0.839914	0.993978	0.99751	0.993226	0.95787	0.987024	0.996228	0.995822	0.991693	0	-0.72913	0.998524	0.999172	0
Nicotinic acid	0	0	0	0	0	0	0	0	0	-0.736417	-0.668249	-0.70655	0.727346	0	0	0	0	0	0.715906	0	-0.737701	-0.74518	0.762302	-0.667557	-0.704848	0	0	-0.733938	-0.711013	-0.728042	0	0	-0.70803	-0.743822	0	0	-0.666648	-0.752987	-0.687248	-0.828959	-0.721923	-0.713624	-0.733534	0	-0.72913	0	-0.730483	-0.717884	0
Salicylic acid	0.895947	0.924098	0.909309	0	0	0.708448	0	0.956818	0	0.993553	0.925046	0.99473	0	0.986208	0.991401	0	0.941063	0.960825	0	0	0.994388	0.996561	-0.97968	0.990317	0.995809	0.945988	0.918502	0.998569	0.99859	0	0.978174	0.76555	0.938959	0.995105	0.954288	-0.842052	0.994008	0.99897	0.992391	0.964493	0.992976	0.998204	0.998952	0.993455	0.998524	-0.730483	0	0.999585	0
Threonic acid	0.905628	0.934143	0.90943	0	0	0.722945	0	0.962726	0	0.990893	0.931561	0.996876	0	0.989234	0.99229	0	0.948014	0.966613	0	0	0.99245	0.994256	-0.979087	0.989941	0.994947	0.952864	0.925671	0.998795	0.998302	0	0.97715	0.776487	0.932335	0.993492	0.95638	-0.851956	0.995302	0.997648	0.99286	0.957143	0.9905	0.997721	0.998175	0.995183	0.999172	-0.717884	0.999585	0	0
Glycerol	0.838667	0.742027	0	0.974999	0.823935	0.976599	0.982214	0.774426	0.99425	0	0	0	0.714944	0.66805	0	0.848262	0.786573	0.759121	0.744007	0	0	0	0	0	0	0.790024	0.842024	0	0	0	0	0.956707	0	0	0.729084	-0.913429	0	0	0	0	0	0	0	0	0	0	0	0	0
Glycerol-3P	0	0	0	0.691025	0.845831	0	0	0	0	0	0	0	0.869471	0	0	0.835163	0	0	0.872381	0.672711	0	0	0	0	0	0	0	0	0	0	0	0	0	0	0	0	0	0	0	0	0	0	0	0	0	0.813918	0	0	0
Phosphoric acid	0.956117	0.898068	0.708778	0.87515	0	0.988923	0.898618	0.928251	0.970817	0.766201	0.73908	0.800267	0	0.858878	0.83704	0	0.930749	0.91886	0	0	0.76716	0.762625	-0.743185	0.827313	0.803433	0.936246	0.963567	0.777531	0.800026	0	0.827515	0.99764	0.695942	0.763171	0.890887	-0.991452	0.834229	0.759436	0.808012	0	0.783536	0.798976	0.780546	0.849265	0.78346	0	0.784015	0.795645	0.949652
Putrescine	0.967625	0.986762	0.896431	0	0	0.831188	0	0.988786	0.754323	0.94414	0.950588	0.984501	0	0.990888	0.979544	0	0.984444	0.990524	0	0	0.948798	0.949618	-0.942316	0.961508	0.962639	0.986785	0.96476	0.972051	0.972088	0	0.955647	0.861905	0.852024	0.950435	0.948576	-0.918602	0.982739	0.959826	0.973244	0.87894	0.951496	0.970803	0.963734	0.983802	0.975435	0	0.969082	0.97528	0.699568
[truncated: 3 more columns]

## Sheet: Receptacle_Control (S6)
	Serine	Glycine	Tryptophan	Phenylalanine	Tyrosine	Valine	Alanine	Glutamic acid	GABA	Proline	Arginine	Ornithine	Histidine	Aspartatic acid	Asparagine	Threonine	Alanine, beta	Lysine	Methionine	Glucose	Fructose	Sucrose	Trehalose	Citric acid	Succinic acid	Fumaric acid	Malic acid	Erythritol	Fucose	Galactinol	Glucose 6P	Inositol, myo	Kestose	Maltitol	Maltotriose	Raffinose	Xylose	Dehydroascorbic acid	Glucaric acid, 1-4-lactone	Glucuronic acid	Glyceric acid	Pyruvic acid	Quinic acid	Phosphoric acid	Putrescine	Spermidine
Serine	0	0.954924	0.846136	0.922399	0.813432	0.977364	0.969982	0.93431	0.986863	0.950738	0.79079	0.930986	0.974521	0.877464	0.889996	0.88791	-0.707905	0.981208	0.728957	-0.820673	-0.818054	-0.912716	0.833993	0	0.940536	0	0	0.994117	0.981815	0.959289	0	0.984243	-0.779778	0.977844	0	-0.783005	0	-0.773542	0	0	0.778025	0	0.980987	0.944143	0	0
Glycine	0.954924	0	0.910043	0.974299	0.721665	0.994406	0.971215	0.985379	0.898139	0.821928	0	0.784904	0.923338	0.973042	0.934451	0.980205	-0.878632	0.938434	0.788437	-0.950265	-0.94165	-0.981298	0	0	0.813125	0	0	0.973956	0.894372	0.873563	0	0.899245	-0.915763	0.971233	-0.856142	-0.91341	0	0	0	0	0.927205	0	0.896237	0.995742	0	0
Tryptophan	0.846136	0.910043	0	0.897343	0.776494	0.880184	0.922775	0.869569	0.791096	0.710307	0	0	0.887613	0.881373	0.942811	0.888538	-0.784573	0.872319	0.922997	-0.903544	-0.916994	-0.882196	0	0	0	0	0	0.86205	0.802003	0.806128	0	0.75256	-0.856568	0.905473	-0.808237	-0.866223	0	0	-0.762246	0	0.848851	0	0.752137	0.910376	0	0
Phenylalanine	0.922399	0.974299	0.897343	0	0.781025	0.961867	0.96478	0.939294	0.870105	0.791792	0	0.75718	0.890086	0.930693	0.970065	0.941641	-0.85535	0.942314	0.858348	-0.924629	-0.907497	-0.932014	0	0	0.741628	0	0	0.95354	0.881223	0.882355	0	0.852239	-0.862909	0.922355	-0.802334	-0.85594	0	0	0	0	0.903203	0	0.841886	0.955567	0	0
Tyrosine	0.813432	0.721665	0.776494	0.781025	0	0.733285	0.850803	0	0.846047	0.842835	0.93909	0.825934	0.839418	0	0.830784	0	0	0.887487	0.860046	0	0	0	0.854339	0	0.738752	0	0	0.799559	0.881915	0.907975	0	0.771198	0	0.7589	0	0	0	0	0	0	0	0	0.751376	0	0	0
Valine	0.977364	0.994406	0.880184	0.961867	0.733285	0	0.970848	0.98289	0.931962	0.867111	0	0.836827	0.940597	0.95614	0.914255	0.963468	-0.840439	0.952475	0.748219	-0.915713	-0.906743	-0.97216	0	0	0.86656	0	0	0.988426	0.924927	0.899183	0	0.937817	-0.883083	0.98133	-0.812812	-0.880876	0	-0.730764	0	0	0.892338	0	0.935624	0.989756	0	0
Alanine	0.969982	0.971215	0.922775	0.96478	0.850803	0.970848	0	0.935134	0.94272	0.892027	0.774986	0.856819	0.963562	0.896947	0.95907	0.911034	-0.758036	0.982758	0.854018	-0.89138	-0.894232	-0.926846	0.757678	0	0.842092	0	0	0.980479	0.950601	0.945713	0	0.921285	-0.841903	0.958264	-0.769951	-0.847668	0	-0.735628	0	0	0.830836	0	0.91152	0.952342	0	0
Glutamic acid	0.93431	0.985379	0.869569	0.939294	0	0.98289	0.935134	0	0.873737	0.797513	0	0.764997	0.908067	0.969658	0.895524	0.975965	-0.892872	0.9011	0	-0.945937	-0.94025	-0.997094	0	0	0.804003	0	0	0.955979	0.859319	0.834442	0	0.892854	-0.931242	0.958746	-0.87546	-0.930453	-0.726823	-0.743716	0	0	0.93165	0	0.895827	0.990662	0	0
GABA	0.986863	0.898139	0.791096	0.870105	0.846047	0.931962	0.94272	0.873737	0	0.987645	0.864617	0.976347	0.970303	0.789117	0.852448	0.803113	0	0.97722	0	-0.727763	-0.729636	-0.844175	0.908996	0	0.961515	0	0	0.971923	0.997011	0.981508	0	0.991415	0	0.940842	0	0	0	-0.806423	0	0	0	0	0.986632	0.881305	0	0
Proline	0.950738	0.821928	0.710307	0.791792	0.842835	0.867111	0.892027	0.797513	0.987645	0	0.904258	0.995928	0.94066	0	0.782661	0	0	0.943617	0	0	0	-0.762068	0.957167	0	0.964947	0	0	0.926032	0.984861	0.97188	0	0.977631	0	0.881702	0	0	0	-0.828983	0	0	0	-0.737932	0.971219	0.800042	0	0
Arginine	0.79079	0	0	0	0.93909	0	0.774986	0	0.864617	0.904258	0	0.904219	0.800287	0	0.711547	0	0	0.852378	0	0	0	0	0.956224	0	0.792503	0	-0.758234	0.765689	0.891129	0.916132	0	0.806731	0	0	0	0	0	0	0	0	0	-0.712952	0.786141	0	0	-0.729472
Ornithine	0.930986	0.784904	0	0.75718	0.825934	0.836827	0.856819	0.764997	0.976347	0.995928	0.904219	0	0.922043	0	0.74757	0	0	0.922663	0	0	0	-0.724519	0.967971	0	0.964457	0	0	0.902745	0.971981	0.960196	0	0.968541	0	0.856461	0	0	0	-0.821602	0	0	0	-0.776101	0.963925	0.763883	0	0
Histidine	0.974521	0.923338	0.887613	0.890086	0.839418	0.940597	0.963562	0.908067	0.970303	0.94066	0.800287	0.922043	0	0.832077	0.906894	0.845035	0	0.973983	0.773717	-0.79997	-0.814568	-0.892246	0.830672	0	0.911322	0	0	0.966489	0.967878	0.960609	0	0.955506	-0.763699	0.967523	0	-0.776322	0	-0.778039	0	0	0.734685	0	0.95603	0.916406	0	0
Aspartatic acid	0.877464	0.973042	0.881373	0.930693	0	0.95614	0.896947	0.969658	0.789117	0	0	0	0.832077	0	0.866871	0.999105	-0.952548	0.837361	0.721596	-0.971374	-0.956558	-0.975813	0	0.717746	0.720053	0	0	0.902022	0.778172	0.741872	0	0.804367	-0.955704	0.930604	-0.916253	-0.946121	-0.814366	0	0	0	0.97728	0	0.806754	0.982825	0.791209	0
Asparagine	0.889996	0.934451	0.942811	0.970065	0.830784	0.914255	0.95907	0.895524	0.852448	0.782661	0.711547	0.74757	0.906894	0.866871	0	0.882268	-0.782059	0.941326	0.931638	-0.891898	-0.889914	-0.892524	0	0	0	0	0	0.921823	0.870496	0.895228	0	0.814123	-0.819426	0.897916	-0.758024	-0.823676	0	0	0	0	0.84503	0	0.805293	0.91529	0	0
Threonine	0.88791	0.980205	0.888538	0.941641	0	0.963468	0.911034	0.975965	0.803113	0	0	0	0.845035	0.999105	0.882268	0	-0.948585	0.853038	0.736472	-0.976358	-0.962812	-0.981551	0	0	0.727074	0	0	0.91377	0.793669	0.761049	0	0.816276	-0.958189	0.935012	-0.917792	-0.950017	-0.808073	0	0	0	0.97664	0	0.817274	0.987141	0.782972	0
Alanine, beta	-0.707905	-0.878632	-0.784573	-0.85535	0	-0.840439	-0.758036	-0.892872	0	0	0	0	0	-0.952548	-0.782059	-0.948585	0	0	0	0.953658	0.928999	0.911074	0	-0.864373	0	0	0	-0.75826	0	0	-0.76231	0	0.947016	-0.786135	0.941074	0.929789	0.935738	0	0	0	-0.991731	0	0	-0.89404	-0.928124	0
Lysine	0.981208	0.938434	0.872319	0.942314	0.887487	0.952475	0.982758	0.9011	0.97722	0.943617	0.852378	0.922663	0.973983	0.837361	0.941326	0.853038	0	0	0.820812	-0.8084	-0.807301	-0.879778	0.843839	0	0.886694	0	0	0.984162	0.985299	0.986791	0	0.95305	-0.744363	0.948732	0	-0.750292	0	-0.76262	0	0	0.751783	0	0.944372	0.916386	0	0
Methionine	0.728957	0.788437	0.922997	0.858348	0.860046	0.748219	0.854018	0	0	0	0	0	0.773717	0.721596	0.931638	0.736472	0	0.820812	0	-0.780504	-0.785774	-0.712697	0	0	0	0	0	0.758253	0.73285	0.774669	0	0	0	0.750799	0	0	0	0	0	0	0.712758	0	0	0.760473	0	0
Glucose	-0.820673	-0.950265	-0.903544	-0.924629	0	-0.915713	-0.89138	-0.945937	-0.727763	0	0	0	-0.79997	-0.971374	-0.891898	-0.976358	0.953658	-0.8084	-0.780504	0	0.995526	0.964111	0	0	0	0	0	-0.861002	-0.725458	-0.708433	0	-0.731767	0.985116	-0.874167	0.966368	0.982211	0.871492	0	0	0	-0.981784	0	-0.728556	-0.952417	-0.84134	0
Fructose	-0.818054	-0.94165	-0.916994	-0.907497	0	-0.906743	-0.894232	-0.94025	-0.729636	0	0	0	-0.814568	-0.956558	-0.889914	-0.962812	0.928999	-0.807301	-0.785774	0.995526	0	0.961374	0	0	0	0	0	-0.855082	-0.726895	-0.711416	0	-0.731579	0.987734	-0.874124	0.969597	0.989761	0.859708	0	0.750689	0	-0.963083	0	-0.729097	-0.944881	-0.816104	0
Sucrose	-0.912716	-0.981298	-0.882196	-0.932014	0	-0.97216	-0.926846	-0.997094	-0.844175	-0.762068	0	-0.724519	-0.892246	-0.975813	-0.892524	-0.981551	0.911074	-0.879778	-0.712697	0.964111	0.961374	0	0	0	-0.769141	0	0	-0.937423	-0.830049	-0.805018	0	-0.862869	0.955068	-0.947553	0.907836	0.95511	0.768391	0.721156	0	0	-0.94743	0	-0.866022	-0.988573	-0.713805	0
Trehalose	0.833993	0	0	0	0.854339	0	0.757678	0	0.908996	0.957167	0.956224	0.967971	0.830672	0	0	0	0	0.843839	0	0	0	0	0	0	0.908202	0	-0.795737	0.791191	0.914937	0.910019	0	0.882742	0	0.732317	0	0	0	-0.724693	0	0	0	-0.819053	0.87207	0	0	-0.793142
Citric acid	0	0	0	0	0	0	0	0	0	0	0	0	0	0.717746	0	0	-0.864373	0	0	0	0	0	0	0	0	0	0.730254	0	0	0	0.900108	0	-0.74163	0	-0.784884	-0.713654	-0.91028	0	0	0.792849	0.801473	0	0	0	0.915021	0
Succinic acid	0.940536	0.813125	0	0.741628	0.738752	0.86656	0.842092	0.804003	0.961515	0.964947	0.792503	0.964457	0.911322	0.720053	0	0.727074	0	0.886694	0	0	0	-0.769141	0.908202	0	0	0	0	0.902007	0.943609	0.899409	0	0.974345	0	0.898245	0	0	0	-0.756802	0	0	0	0	0.977009	0.809244	0	0
Fumaric acid	0	0	0	0	0	0	0	0	0	0	0	0	0	0	0	0	0	0	0	0	0	0	0	0	0	0	0	0	0	0	0	0	0	0	0	0	0	0	0	0	0	0	0	0	0	0
Malic acid	0	0	0	0	0	0	0	0	0	0	-0.758234	0	0	0	0	0	0	0	0	0	0	0	-0.795737	0.730254	0	0	0	0	0	0	0.8442	0	0	0	0	0	0	0	0	0.813653	0	0.836946	0	0	0	0.881688
Erythritol	0.994117	0.973956	0.86205	0.95354	0.799559	0.988426	0.980479	0.955979	0.971923	0.926032	0.765689	0.902745	0.966489	0.902022	0.921823	0.91377	-0.75826	0.984162	0.758253	-0.861002	-0.855082	-0.937423	0.791191	0	0.902007	0	0	0	0.969169	0.953855	0	0.968956	-0.816125	0.974256	-0.732708	-0.81796	0	-0.781683	0	0	0.823053	0	0.964175	0.961244	0	0
Fucose	0.981815	0.894372	0.802003	0.881223	0.881915	0.924927	0.950601	0.859319	0.997011	0.984861	0.891129	0.971981	0.967878	0.778172	0.870496	0.793669	0	0.985299	0.73285	-0.725458	-0.726895	-0.830049	0.914937	0	0.943609	0	0	0.969169	0	0.991198	0	0.979386	0	0.931053	0	0	0	-0.78879	0	0	0	0	0.971462	0.872061	0	0
Galactinol	0.959289	0.873563	0.806128	0.882355	0.907975	0.899183	0.945713	0.834442	0.981508	0.97188	0.916132	0.960196	0.960609	0.741872	0.895228	0.761049	0	0.986791	0.774669	-0.708433	-0.711416	-0.805018	0.910019	0	0.899409	0	0	0.953855	0.991198	0	0	0.952613	0	0.902696	0	0	0	-0.793172	0	0	0	0	0.942639	0.845749	0	0
Glucose 6P	0	0	0	0	0	0	0	0	0	0	0	0	0	0	0	0	-0.76231	0	0	0	0	0	0	0.900108	0	0	0.8442	0	0	0	0	0	0	0	-0.722728	0	-0.903878	0	0	0.966344	0	0.734854	0	0	0.941732	0.732681
Inositol, myo	0.984243	0.899245	0.75256	0.852239	0.771198	0.937817	0.921285	0.892854	0.991415	0.977631	0.806731	0.968541	0.955506	0.804367	0.814123	0.816276	0	0.95305	0	-0.731767	-0.731579	-0.862869	0.882742	0	0.974345	0	0	0.968956	0.979386	0.952613	0	0	0	0.94091	0	0	0	-0.833219	0	0	0	0	0.99848	0.888774	0	0
Kestose	-0.779778	-0.915763	-0.856568	-0.862909	0	-0.883083	-0.841903	-0.931242	0	0	0	0	-0.763699	-0.955704	-0.819426	-0.958189	0.947016	-0.744363	0	0.985116	0.987734	0.955068	0	-0.74163	0	0	0	-0.816125	0	0	0	0	0	-0.844624	0.989831	0.998107	0.898854	0	0.71682	0	-0.966547	0	0	-0.926273	-0.842152	0
Maltitol	0.977844	0.971233	0.905473	0.922355	0.7589	0.98133	0.958264	0.958746	0.940842	0.881702	0	0.856461	0.967523	0.930604	0.897916	0.935012	-0.786135	0.948732	0.750799	-0.874167	-0.874124	-0.947553	0.732317	0	0.898245	0	0	0.974256	0.931053	0.902696	0	0.94091	-0.844624	0	-0.763199	-0.846703	0	0	0	0	0.84545	0	0.945438	0.975992	0	0
Maltotriose	0	-0.856142	-0.808237	-0.802334	0	-0.812812	-0.769951	-0.87546	0	0	0	0	0	-0.916253	-0.758024	-0.917792	0.941074	0	0	0.966368	0.969597	0.907836	0	-0.784884	0	0	0	-0.732708	0	0	-0.722728	0	0.989831	-0.763199	0	0.987749	0.937937	0	0.734318	0	-0.950881	0	0	-0.868261	-0.883552	0
Raffinose	-0.783005	-0.91341	-0.866223	-0.85594	0	-0.880876	-0.847668	-0.930453	0	0	0	0	-0.776322	-0.946121	-0.823676	-0.950017	0.929789	-0.750292	0	0.982211	0.989761	0.95511	0	-0.713654	0	0	0	-0.81796	0	0	0	0	0.998107	-0.846703	0.987749	0	0.884693	0	0.744401	0	-0.954589	0	0	-0.923959	-0.82154	0
Xylose	0	0	0	0	0	0	0	-0.726823	0	0	0	0	0	-0.814366	0	-0.808073	0.935738	0	0	0.871492	0.859708	0.768391	0	-0.91028	0	0	0	0	0	0	-0.903878	0	0.898854	0	0.937937	0.884693	0	0	0	-0.842626	-0.905557	0	0	-0.719229	-0.979169	0
Dehydroascorbic acid	-0.773542	0	0	0	0	-0.730764	-0.735628	-0.743716	-0.806423	-0.828983	0	-0.821602	-0.778039	0	0	0	0	-0.76262	0	0	0	0.721156	-0.724693	0	-0.756802	0	0	-0.781683	-0.78879	-0.793172	0	-0.833219	0	0	0	0	0	0	0	0	0	0.71158	-0.828107	0	0	0
Glucaric acid, 1-4-lactone	0	0	-0.762246	0	0	0	0	0	0	0	0	0	0	0	0	0	0	0	0	0	0.750689	0	0	0	0	0	0	0	0	0	0	0	0.71682	0	0.734318	0.744401	0	0	0	0	0	0	0	0	0	0
Glucuronic acid	0	0	0	0	0	0	0	0	0	0	0	0	0	0	0	0	0	0	0	0	0	0	0	0.792849	0	0	0.813653	0	0	0	0.966344	0	0	0	0	0	-0.842626	0	0	0	0	0.757898	0	0	0.898529	0.799886
Glyceric acid	0.778025	0.927205	0.848851	0.903203	0	0.892338	0.830836	0.93165	0	0	0	0	0.734685	0.97728	0.84503	0.97664	-0.991731	0.751783	0.712758	-0.981784	-0.963083	-0.94743	0	0.801473	0	0	0	0.823053	0	0	0	0	-0.966547	0.84545	-0.950881	-0.954589	-0.905557	0	0	0	0	0	0	0.937557	0.893303	0
Pyruvic acid	0	0	0	0	0	0	0	0	0	-0.737932	-0.712952	-0.776101	0	0	0	0	0	0	0	0	0	0	-0.819053	0	0	0	0.836946	0	0	0	0.734854	0	0	0	0	0	0	0.71158	0	0.757898	0	0	0	0	0	0.718325
Quinic acid	0.980987	0.896237	0.752137	0.841886	0.751376	0.935624	0.91152	0.895827	0.986632	0.971219	0.786141	0.963925	0.95603	0.806754	0.805293	0.817274	0	0.944372	0	-0.728556	-0.729097	-0.866022	0.87207	0	0.977009	0	0	0.964175	0.971462	0.942639	0	0.99848	0	0.945438	0	0	0	-0.828107	0	0	0	0	0	0.890574	0	0
Phosphoric acid	0.944143	0.995742	0.910376	0.955567	0	0.989756	0.952342	0.990662	0.881305	0.800042	0	0.763883	0.916406	0.982825	0.91529	0.987141	-0.89404	0.916386	0.760473	-0.952417	-0.944881	-0.988573	0	0	0.809244	0	0	0.961244	0.872061	0.845749	0	0.888774	-0.926273	0.975992	-0.868261	-0.923959	-0.719229	0	0	0	0.937557	0	0.890574	0	0	0
Putrescine	0	0	0	0	0	0	0	0	0	0	0	0	0	0.791209	0	0.782972	-0.928124	0	0	-0.84134	-0.816104	-0.713805	0	0.915021	0	0	0	0	0	0	0.941732	0	-0.842152	0	-0.883552	-0.82154	-0.979169	0	0	0.898529	0.893303	0	0	0	0	0
Spermidine	0	0	0	0	0	0	0	0	0	0	-0.729472	0	0	0	0	0	0	0	0	0	0	0	-0.793142	0	0	0	0.881688	0	0	0	0.732681	0	0	0	0	0	0	0	0	0.799886	0	0.718325	0	0	0	0

## Sheet: Receptacle_L10 (S7)
	Serine	Glycine	Tryptophan	Phenylalanine	Tyrosine	Valine	Alanine	Glutamic acid	GABA	Proline	Arginine	Ornithine	Histidine	Aspartatic acid	Asparagine	Threonine	Alanine, beta	Lysine	Methionine	Glucose	Fructose	Sucrose	Trehalose	Citric acid	Succinic acid	Fumaric acid	Malic acid	Erythritol	Fucose	Galactinol	Glucose 6P	Inositol, myo	Kestose	Maltitol	Maltotriose	Raffinose	Xylose	Dehydroascorbic acid	Glucaric acid, 1-4-lactone	Glucuronic acid	Glyceric acid	Pyruvic acid	Quinic acid	Phosphoric acid	Putrescine	Spermidine
Serine	0	0.923393	0.818516	0.991039	0.79033	0.996576	0.819324	0.969987	0.998065	0.972367	0.981311	0.981177	0.920376	0.979596	0.981639	0.998746	0	0.988322	0.962147	-0.881676	-0.90511	-0.860752	0.981023	0	0.976579	0.767696	0.838605	0.991401	0.991986	0.98635	0	0.994863	-0.923458	0.879088	0	-0.872544	0	0	0	0	0	0	0.993083	0.860312	0	0
Glycine	0.923393	0	0	0.892973	0	0.930773	0	0.95621	0.908568	0.85222	0.86636	0.885128	0.81101	0.924416	0.9162	0.912934	0	0.891081	0.888288	-0.855146	-0.868924	-0.852025	0.898802	0	0.886488	0.810344	0.739427	0.913946	0.883786	0.879043	0	0.930151	-0.781229	0.888495	0	-0.797158	0	-0.794826	0	0.712936	0	0	0.904991	0.871458	0.722353	0
Tryptophan	0.818516	0	0	0.778963	0.944286	0.790891	0.898358	0	0.83518	0.912759	0.894159	0.865015	0.930887	0.71017	0.76811	0.813387	0	0.868681	0.847525	0	0	0	0.723023	0	0.84067	0	0	0.807294	0.851867	0.83123	0	0.769619	-0.723132	0	0	0	0	0	0	0	0	0	0.812908	0	0	0
Phenylalanine	0.991039	0.892973	0.778963	0	0.759466	0.988598	0.785286	0.970335	0.990361	0.954294	0.964239	0.966603	0.888444	0.986381	0.980849	0.993059	0	0.975792	0.93974	-0.885827	-0.907649	-0.884229	0.995509	0	0.969989	0.809042	0.854904	0.980997	0.985501	0.986061	0	0.992717	-0.952036	0.895485	-0.731156	-0.897123	0	0	0	0	0	0	0.989379	0.878421	0	0
Tyrosine	0.79033	0	0.944286	0.759466	0	0.74855	0.826786	0	0.809331	0.907781	0.883959	0.875218	0.832923	0	0.707349	0.786306	0	0.854097	0.740996	0	0	0	0.714027	0	0.866219	0	0.808555	0.780975	0.841268	0.830056	0	0.732934	0	0	0	0	0	0	0	0	0	0	0.805837	0	0	0
Valine	0.996576	0.930773	0.790891	0.988598	0.74855	0	0.80965	0.981043	0.991322	0.954135	0.968091	0.96485	0.917377	0.989625	0.983165	0.996637	0	0.973033	0.966115	-0.910247	-0.929716	-0.893314	0.983029	0	0.958694	0.788565	0.814555	0.994058	0.980912	0.979736	0	0.997826	-0.936161	0.91073	-0.739427	-0.901929	0	-0.728879	0	0	0	0	0.985528	0.894526	0.708599	0
Alanine	0.819324	0	0.898358	0.785286	0.826786	0.80965	0	0.715304	0.81067	0.849335	0.841946	0.801953	0.882118	0.748108	0.736765	0.809577	0	0.825779	0.881777	0	0	0	0.739245	0	0.787443	0	0	0.812133	0.810061	0.794853	0	0.775211	-0.776802	0	0	0	0	0	0	0	0	0	0.771915	0	0	0
Glutamic acid	0.969987	0.95621	0	0.970335	0	0.981043	0.715304	0	0.959649	0.890044	0.908151	0.915725	0.851838	0.993422	0.978023	0.96832	-0.743969	0.931381	0.936406	-0.936552	-0.950756	-0.945093	0.976713	0	0.919478	0.872307	0.77478	0.961626	0.938511	0.940277	0	0.985915	-0.92329	0.961191	-0.819276	-0.924232	0	-0.800495	0	0.777764	0	0	0.955918	0.949162	0.812686	0
GABA	0.998065	0.908568	0.83518	0.990361	0.809331	0.991322	0.81067	0.959649	0	0.980496	0.987197	0.987939	0.924453	0.971937	0.983291	0.997555	0	0.993713	0.956135	-0.864178	-0.890151	-0.842276	0.977994	0	0.98264	0.756235	0.852885	0.98743	0.997045	0.989841	0	0.991414	-0.919533	0.860389	0	-0.856279	0	0	0	0	0	0	0.9967	0.83945	0	0
Proline	0.972367	0.85222	0.912759	0.954294	0.907781	0.954135	0.849335	0.890044	0.980496	0	0.996912	0.993987	0.941258	0.911124	0.936666	0.970542	0	0.990825	0.929472	-0.761355	-0.795273	-0.72435	0.929746	0	0.985631	0	0.871169	0.962328	0.98847	0.979283	0	0.948814	-0.863734	0.750238	0	-0.756686	0	0	0	0	0	0	0.976656	0.724441	0	0
Arginine	0.981311	0.86636	0.894159	0.964239	0.883959	0.968091	0.841946	0.908151	0.987197	0.996912	0	0.995043	0.938661	0.929421	0.947473	0.981942	0	0.98969	0.935244	-0.798574	-0.827137	-0.759986	0.94471	0	0.98252	0	0.870412	0.978054	0.993615	0.986454	0	0.962916	-0.879162	0.783082	0	-0.788504	0	0	0	0	0	0	0.985044	0.757332	0	0
Ornithine	0.981177	0.885128	0.865015	0.966603	0.875218	0.96485	0.801953	0.915725	0.987939	0.993987	0.995043	0	0.913969	0.930305	0.951054	0.980323	0	0.993174	0.918055	-0.786202	-0.815101	-0.758341	0.95055	0	0.993783	0	0.898384	0.971848	0.994384	0.986476	0	0.964141	-0.862004	0.783998	0	-0.770611	0	0	0	0	0	0	0.990137	0.755861	0	0
Histidine	0.920376	0.81101	0.930887	0.888444	0.832923	0.917377	0.882118	0.851838	0.924453	0.941258	0.938661	0.913969	0	0.873235	0.904742	0.916185	0	0.925557	0.96021	-0.755705	-0.795299	-0.715641	0.854625	0	0.897685	0	0.708346	0.919709	0.918122	0.916727	0	0.902538	-0.8649	0.748744	0	-0.7688	0	0	0	0	0	0	0.902802	0.735248	0	0
Aspartatic acid	0.979596	0.924416	0.71017	0.986381	0	0.989625	0.748108	0.993422	0.971937	0.911124	0.929421	0.930305	0.873235	0	0.982271	0.981697	-0.714762	0.943014	0.943355	-0.935108	-0.950042	-0.941984	0.990636	0	0.932128	0.854696	0.799373	0.976811	0.956291	0.962327	0	0.993635	-0.955592	0.954314	-0.817999	-0.938806	0	-0.764384	0	0.756355	0	0	0.969064	0.94186	0.794239	0
Asparagine	0.981639	0.9162	0.76811	0.980849	0.707349	0.983165	0.736765	0.978023	0.983291	0.936666	0.947473	0.951054	0.904742	0.982271	0	0.981663	0	0.966672	0.953731	-0.903336	-0.92783	-0.896502	0.974247	0	0.947452	0.812877	0.801816	0.966917	0.970814	0.964093	0	0.989951	-0.933449	0.910795	-0.749133	-0.895212	0	-0.717288	0	0	0	0	0.979426	0.893746	0.729974	0
Threonine	0.998746	0.912934	0.813387	0.993059	0.786306	0.996637	0.809577	0.96832	0.997555	0.970542	0.981942	0.980323	0.916185	0.981697	0.981663	0	0	0.984521	0.955255	-0.887049	-0.908368	-0.867128	0.985262	0	0.973835	0.776758	0.84719	0.994563	0.99307	0.989975	0	0.995917	-0.930717	0.883422	0	-0.879958	0	0	0	0	0	0	0.994957	0.863788	0	0
Alanine, beta	0	0	0	0	0	0	0	-0.743969	0	0	0	0	0	-0.714762	0	0	0	0	0	0.831453	0.806512	0.896873	0	-0.919538	0	-0.843178	0	0	0	0	-0.977802	0	0	-0.890425	0.953153	0.82393	0.932063	0.851083	0	-0.978565	-0.98986	0	0	-0.90369	-0.983242	0
Lysine	0.988322	0.891081	0.868681	0.975792	0.854097	0.973033	0.825779	0.931381	0.993713	0.990825	0.98969	0.993174	0.925557	0.943014	0.966672	0.984521	0	0	0.946915	-0.813632	-0.845941	-0.784218	0.955505	0	0.989741	0	0.856739	0.968509	0.994719	0.980559	0	0.971945	-0.887444	0.804929	0	-0.804106	0	0	0	0	0	0	0.988634	0.782198	0	0
Methionine	0.962147	0.888288	0.847525	0.93974	0.740996	0.966115	0.881777	0.936406	0.956135	0.929472	0.935244	0.918055	0.96021	0.943355	0.953731	0.955255	0	0.946915	0	-0.883543	-0.913995	-0.843746	0.915531	0	0.906886	0	0	0.948169	0.938223	0.925215	0	0.954363	-0.919335	0.860893	0	-0.882843	0	0	0	0	0	0	0.930811	0.854387	0	0
Glucose	-0.881676	-0.855146	0	-0.885827	0	-0.910247	0	-0.936552	-0.864178	-0.761355	-0.798574	-0.786202	-0.755705	-0.935108	-0.903336	-0.887049	0.831453	-0.813632	-0.883543	0	0.996792	0.973873	-0.897418	0	-0.766827	-0.841928	0	-0.885674	-0.835786	-0.82692	-0.769186	-0.910643	0.898578	-0.9612	0.885058	0.973767	0	0.902814	0	-0.817229	-0.774788	0	-0.852952	-0.959091	-0.871966	0
Fructose	-0.90511	-0.868924	0	-0.907649	0	-0.929716	0	-0.950756	-0.890151	-0.795273	-0.827137	-0.815101	-0.795299	-0.950042	-0.92783	-0.908368	0.806512	-0.845941	-0.913995	0.996792	0	0.97061	-0.91333	0	-0.798249	-0.830013	0	-0.902809	-0.862373	-0.851356	-0.74588	-0.929843	0.918229	-0.960949	0.874975	0.976306	0	0.876015	0	-0.798277	-0.748131	0	-0.876279	-0.958654	-0.857025	0
Sucrose	-0.860752	-0.852025	0	-0.884229	0	-0.893314	0	-0.945093	-0.842276	-0.72435	-0.759986	-0.758341	-0.715641	-0.941984	-0.896502	-0.867128	0.896873	-0.784218	-0.843746	0.973873	0.97061	0	-0.908263	-0.751883	-0.760005	-0.910031	0	-0.865422	-0.810111	-0.821962	-0.857577	-0.902728	0.912817	-0.994334	0.951314	0.977825	0	0.868423	0	-0.905824	-0.856178	0	-0.83835	-0.994476	-0.944226	0
Trehalose	0.981023	0.898802	0.723023	0.995509	0.714027	0.983029	0.739245	0.976713	0.977994	0.929746	0.94471	0.95055	0.854625	0.990636	0.974247	0.985262	0	0.955505	0.915531	-0.897418	-0.91333	-0.908263	0	0	0.956267	0.855036	0.862806	0.976744	0.971562	0.978584	0	0.990198	-0.948595	0.919123	-0.766403	-0.907531	0	-0.720335	0	0	0	0	0.982044	0.901728	0.742357	0
Citric acid	0	0	0	0	0	0	0	0	0	0	0	0	0	0	0	0	-0.919538	0	0	0	0	-0.751883	0	0	0	0.824075	0	0	0	0	0.933564	0	0	0.750758	-0.857371	0	-0.903228	0	0	0.928696	0.935084	0	0	0.760945	0.907029	0
Succinic acid	0.976579	0.886488	0.84067	0.969989	0.866219	0.958694	0.787443	0.919478	0.98264	0.985631	0.98252	0.993783	0.897685	0.932128	0.947452	0.973835	0	0.989741	0.906886	-0.766827	-0.798249	-0.760005	0.956267	0	0	0.719949	0.915371	0.961264	0.987727	0.985338	0	0.960974	-0.866923	0.788479	0	-0.766277	0	0	0	0	0	0	0.985757	0.762201	0	0
Fumaric acid	0.767696	0.810344	0	0.809042	0	0.788565	0	0.872307	0.756235	0	0	0	0	0.854696	0.812877	0.776758	-0.843178	0	0	-0.841928	-0.830013	-0.910031	0.855036	0.824075	0.719949	0	0.708299	0.765604	0.734585	0.751228	0.804353	0.818273	-0.763021	0.908445	-0.839262	-0.823345	0	-0.840003	0	0.851404	0.792287	0	0.781253	0.894098	0.890789	0
Malic acid	0.838605	0.739427	0	0.854904	0.808555	0.814555	0	0.77478	0.852885	0.871169	0.870412	0.898384	0.708346	0.799373	0.801816	0.84719	0	0.856739	0	0	0	0	0.862806	0	0.915371	0.708299	0	0.844471	0.877104	0.900929	0	0.830399	-0.722444	0	0	0	0	0	0	0	0	0	0.886334	0	0	0
Erythritol	0.991401	0.913946	0.807294	0.980997	0.780975	0.994058	0.812133	0.961626	0.98743	0.962328	0.978054	0.971848	0.919709	0.976811	0.966917	0.994563	0	0.968509	0.948169	-0.885674	-0.902809	-0.865422	0.976744	0	0.961264	0.765604	0.844471	0	0.982766	0.987355	0	0.990103	-0.921845	0.886172	0	-0.876475	0	0	0	0	0	0	0.986104	0.866074	0	0
Fucose	0.991986	0.883786	0.851867	0.985501	0.841268	0.980912	0.810061	0.938511	0.997045	0.98847	0.993615	0.994384	0.918122	0.956291	0.970814	0.99307	0	0.994719	0.938223	-0.835786	-0.862373	-0.810111	0.971562	0	0.987727	0.734585	0.877104	0.982766	0	0.992533	0	0.981284	-0.906898	0.827612	0	-0.829164	0	0	0	0	0	0	0.996831	0.803576	0	0
Galactinol	0.98635	0.879043	0.83123	0.986061	0.830056	0.979736	0.794853	0.940277	0.989841	0.979283	0.986454	0.986476	0.916727	0.962327	0.964093	0.989975	0	0.980559	0.925215	-0.82692	-0.851356	-0.821962	0.978584	0	0.985338	0.751228	0.900929	0.987355	0.992533	0	0	0.981146	-0.92066	0.844748	0	-0.836303	0	0	0	0	0	0	0.993339	0.821268	0	0
Glucose 6P	0	0	0	0	0	0	0	0	0	0	0	0	0	0	0	0	-0.977802	0	0	-0.769186	-0.74588	-0.857577	0	0.933564	0	0.804353	0	0	0	0	0	0	0	0.846008	-0.945854	-0.794962	-0.938662	-0.777577	0	0.981439	0.992256	0	0	0.867985	0.968088	0
Inositol, myo	0.994863	0.930151	0.769619	0.992717	0.732934	0.997826	0.775211	0.985915	0.991414	0.948814	0.962916	0.964141	0.902538	0.993635	0.989951	0.995917	0	0.971945	0.954363	-0.910643	-0.929843	-0.902728	0.990198	0	0.960974	0.818273	0.830399	0.990103	0.981284	0.981146	0	0	-0.93893	0.918982	-0.751136	-0.90381	0	-0.733594	0	0	0	0	0.989136	0.901619	0.72665	0
Kestose	-0.923458	-0.781229	-0.723132	-0.952036	0	-0.936161	-0.776802	-0.92329	-0.919533	-0.863734	-0.879162	-0.862004	-0.8649	-0.955592	-0.933449	-0.930717	0	-0.887444	-0.919335	0.898578	0.918229	0.912817	-0.948595	0	-0.866923	-0.763021	-0.722444	-0.921845	-0.906898	-0.92066	0	-0.93893	0	-0.910058	0.836828	0.957576	0	0	0	-0.722372	0	0.768973	-0.908794	-0.907557	-0.770101	0
Maltitol	0.879088	0.888495	0	0.895485	0	0.91073	0	0.961191	0.860389	0.750238	0.783082	0.783998	0.748744	0.954314	0.910795	0.883422	-0.890425	0.804929	0.860893	-0.9612	-0.960949	-0.994334	0.919123	0.750758	0.788479	0.908445	0	0.886172	0.827612	0.844748	0.846008	0.918982	-0.910058	0	-0.941516	-0.963479	0	-0.851017	0	0.90885	0.845503	0	0.857241	0.998046	0.935764	0
Maltotriose	0	0	0	-0.731156	0	-0.739427	0	-0.819276	0	0	0	0	0	-0.817999	-0.749133	0	0.953153	0	0	0.885058	0.874975	0.951314	-0.766403	-0.857371	0	-0.839262	0	0	0	0	-0.945854	-0.751136	0.836828	-0.941516	0	0.927842	0.838685	0.776367	0	-0.964481	-0.950558	0.805707	0	-0.95587	-0.982806	0
Raffinose	-0.872544	-0.797158	0	-0.897123	0	-0.901929	0	-0.924232	-0.856279	-0.756686	-0.788504	-0.770611	-0.7688	-0.938806	-0.895212	-0.879958	0.82393	-0.804106	-0.882843	0.973767	0.976306	0.977825	-0.907531	0	-0.766277	-0.823345	0	-0.876475	-0.829164	-0.836303	-0.794962	-0.90381	0.957576	-0.963479	0.927842	0	0	0.805539	0	-0.841559	-0.791556	0.740091	-0.84264	-0.967897	-0.886625	0
Xylose	0	0	0	0	0	0	0	0	0	0	0	0	0	0	0	0	0.932063	0	0	0	0	0	0	-0.903228	0	0	0	0	0	0	-0.938662	0	0	0	0.838685	0	0	0	0	-0.888493	-0.959472	0	0	0	-0.875827	0
Dehydroascorbic acid	0	-0.794826	0	0	0	-0.728879	0	-0.800495	0	0	0	0	0	-0.764384	-0.717288	0	0.851083	0	0	0.902814	0.876015	0.868423	-0.720335	0	0	-0.840003	0	0	0	0	-0.777577	-0.733594	0	-0.851017	0.776367	0.805539	0	0	0	-0.791889	-0.785281	0	0	-0.846088	-0.832092	0
Glucaric acid, 1-4-lactone	0	0	0	0	0	0	0	0	0	0	0	0	0	0	0	0	0	0	0	0	0	0	0	0	0	0	0	0	0	0	0	0	0	0	0	0	0	0	0	0	0	0.741893	0	0	0	0
Glucuronic acid	0	0.712936	0	0	0	0	0	0.777764	0	0	0	0	0	0.756355	0	0	-0.978565	0	0	-0.817229	-0.798277	-0.905824	0	0.928696	0	0.851404	0	0	0	0	0.981439	0	-0.722372	0.90885	-0.964481	-0.841559	-0.888493	-0.791889	0	0	0.978364	0	0	0.923011	0.977748	0
Glyceric acid	0	0	0	0	0	0	0	0	0	0	0	0	0	0	0	0	-0.98986	0	0	-0.774788	-0.748131	-0.856178	0	0.935084	0	0.792287	0	0	0	0	0.992256	0	0	0.845503	-0.950558	-0.791556	-0.959472	-0.785281	0	0.978364	0	0	0	0.865683	0.971107	0
Pyruvic acid	0	0	0	0	0	0	0	0	0	0	0	0	0	0	0	0	0	0	0	0	0	0	0	0	0	0	0	0	0	0	0	0	0.768973	0	0.805707	0.740091	0	0	0.741893	0	0	0	0	0	0	0
Quinic acid	0.993083	0.904991	0.812908	0.989379	0.805837	0.985528	0.771915	0.955918	0.9967	0.976656	0.985044	0.990137	0.902802	0.969064	0.979426	0.994957	0	0.988634	0.930811	-0.852952	-0.876279	-0.83835	0.982044	0	0.985757	0.781253	0.886334	0.986104	0.996831	0.993339	0	0.989136	-0.908794	0.857241	0	-0.84264	0	0	0	0	0	0	0	0.832738	0	0
Phosphoric acid	0.860312	0.871458	0	0.878421	0	0.894526	0	0.949162	0.83945	0.724441	0.757332	0.755861	0.735248	0.94186	0.893746	0.863788	-0.90369	0.782198	0.854387	-0.959091	-0.958654	-0.994476	0.901728	0.760945	0.762201	0.894098	0	0.866074	0.803576	0.821268	0.867985	0.901619	-0.907557	0.998046	-0.95587	-0.967897	0	-0.846088	0	0.923011	0.865683	0	0.832738	0	0.94658	0
Putrescine	0	0.722353	0	0	0	0.708599	0	0.812686	0	0	0	0	0	0.794239	0.729974	0	-0.983242	0	0	-0.871966	-0.857025	-0.944226	0.742357	0.907029	0	0.890789	0	0	0	0	0.968088	0.72665	-0.770101	0.935764	-0.982806	-0.886625	-0.875827	-0.832092	0	0.977748	0.971107	0	0	0.94658	0	0
Spermidine	0	0	0	0	0	0	0	0	0	0	0	0	0	0	0	0	0	0	0	0	0	0	0	0	0	0	0	0	0	0	0	0	0	0	0	0	0	0	0	0	0	0	0	0	0	0

## Sheet: Receptacle_L12 (S8)
	Serine	Glycine	Tryptophan	Phenylalanine	Tyrosine	Valine	Alanine	Glutamic acid	GABA	Proline	Arginine	Ornithine	Histidine	Aspartatic acid	Asparagine	Threonine	Alanine, beta	Lysine	Methionine	Glucose	Fructose	Sucrose	Trehalose	Citric acid	Succinic acid	Fumaric acid	Malic acid	Erythritol	Fucose	Galactinol	Glucose 6P	Inositol, myo	Kestose	Maltitol	Maltotriose	Raffinose	Xylose	Dehydroascorbic acid	Glucaric acid, 1-4-lactone	Glucuronic acid	Glyceric acid	Pyruvic acid	Quinic acid	Phosphoric acid	Putrescine	Spermidine
Serine	0	0	0.952784	0.891361	0.99144	0.982674	0	0.974682	0.741869	0.998531	0.992166	0.984694	0.966263	0.949855	0.858817	0.983071	0	0.987433	0.862267	-0.965379	-0.943324	0	0.901274	0	0	0.859124	0	0.963042	0.993448	0.966297	0.707687	0.847031	-0.942126	0.961248	0	-0.816799	0	-0.728059	0	0	0	0	0.997378	0.723174	0	-0.87865
Glycine	0	0	0	0.907377	0	0.769523	0	0.802833	0.976311	0	0	0	0	0.85217	0.733965	0.778469	0	0.72085	0.812742	-0.732409	-0.782087	-0.984765	0.864339	0	0	0	0	0.790016	0.724455	0	0.981172	0.94869	0	0.811255	-0.942489	-0.727205	0	-0.875827	0	0	0.833939	-0.723266	0	0.979794	0	0
Tryptophan	0.952784	0	0	0.821149	0.96852	0.949632	0	0.919416	0	0.961957	0.97502	0.908784	0.97975	0.905891	0.92903	0.93536	0	0.970172	0.915074	-0.976977	-0.954041	0	0.787779	0	0	0.77613	0	0.901781	0.934278	0.855409	0	0.798968	-0.939044	0.878593	0	-0.890253	0	0	0	0	0	0	0.947057	0	0	-0.804315
Phenylalanine	0.891361	0.907377	0.821149	0	0.867724	0.948084	0	0.965298	0.961303	0.900013	0.890406	0.885076	0.885616	0.979547	0.860656	0.956525	0	0.908721	0.907871	-0.901428	-0.922516	-0.930524	0.97749	0	0	0	0	0.966159	0.932977	0.882641	0.937542	0.986758	-0.88807	0.97046	-0.792903	-0.847951	0	-0.856471	0	0	0	0	0.916236	0.941494	0	-0.729154
Tyrosine	0.99144	0	0.96852	0.867724	0	0.974326	0	0.960266	0.713057	0.9938	0.992762	0.967647	0.980492	0.935733	0.869911	0.969032	0	0.988395	0.872567	-0.968229	-0.939139	0	0.871807	0	0	0.813233	0	0.946936	0.9771	0.93334	0	0.836937	-0.923081	0.933156	0	-0.820892	0	-0.719708	0	0	0	0	0.984525	0.714195	0	-0.882215
Valine	0.982674	0.769523	0.949632	0.948084	0.974326	0	0	0.993286	0.831397	0.988397	0.98568	0.960592	0.979449	0.987357	0.918632	0.998195	0	0.98973	0.930764	-0.98338	-0.977891	-0.805423	0.931206	0	0	0.78207	0	0.987409	0.992045	0.945424	0.808016	0.922991	-0.964158	0.981975	0	-0.891657	0	-0.822343	0	0	0	0	0.991005	0.830519	0	-0.841066
Alanine	0	0	0	0	0	0	0	0	0	0	0	0	0	0	0	0	0.832914	0	0	0	0	0	0	-0.827992	0.933938	0	0.710466	0	0	0	0	0	0	0	0.756261	0	0.97565	0	0	-0.882784	-0.791286	0	0	0	-0.970598	0
Glutamic acid	0.974682	0.802833	0.919416	0.965298	0.960266	0.993286	0	0	0.866571	0.979957	0.96768	0.970653	0.960954	0.993956	0.881471	0.997356	0	0.982486	0.908534	-0.964685	-0.965286	-0.832688	0.963992	0	0	0.79062	0	0.988951	0.988942	0.947844	0.837983	0.938774	-0.950599	0.991873	0	-0.856182	0	-0.825678	0	0	0	0	0.984922	0.852084	0	-0.813051
GABA	0.741869	0.976311	0	0.961303	0.713057	0.831397	0	0.866571	0	0.754462	0.735994	0.75105	0.749409	0.900737	0.752561	0.845184	0	0.774888	0.8259	-0.77058	-0.813584	-0.979006	0.934568	0	0	0	0	0.868444	0.804554	0.754516	0.980211	0.972234	-0.756473	0.883233	-0.913272	-0.752793	0	-0.861885	0	0	0.805127	0	0.777791	0.975665	0	0
Proline	0.998531	0	0.961957	0.900013	0.9938	0.988397	0	0.979957	0.754462	0	0.994723	0.981968	0.977914	0.958854	0.876963	0.98704	0	0.993613	0.882202	-0.974362	-0.954912	-0.715664	0.904192	0	0	0.838619	0	0.968162	0.992967	0.957302	0.72645	0.862546	-0.950741	0.962872	0	-0.838533	0	-0.750664	0	0	0	0	0.997337	0.745311	0	-0.870242
Arginine	0.992166	0	0.97502	0.890406	0.992762	0.98568	0	0.96768	0.735994	0.994723	0	0.95885	0.980761	0.948195	0.902529	0.980169	0	0.987232	0.899602	-0.977044	-0.953868	0	0.87876	0	0	0.813609	0	0.96356	0.986539	0.941305	0.71598	0.854348	-0.947043	0.947552	0	-0.863356	0	-0.735493	0	0	0	0	0.991252	0.737222	0	-0.88586
Ornithine	0.984694	0	0.908784	0.885076	0.967647	0.960592	0	0.970653	0.75105	0.981968	0.95885	0	0.935124	0.941638	0.787855	0.968696	0	0.972026	0.807021	-0.93123	-0.915599	0	0.924234	0	0	0.884529	0	0.947838	0.978684	0.965873	0	0.836298	-0.923478	0.960457	0	-0.750239	0	-0.719233	0	0	0	0	0.981985	0.714263	0	-0.83078
Histidine	0.966263	0	0.97975	0.885616	0.980492	0.979449	0	0.960954	0.749409	0.977914	0.980761	0.935124	0	0.954177	0.933477	0.967866	0	0.988946	0.935438	-0.988189	-0.973833	-0.750561	0.860866	0	0	0.731469	0	0.948799	0.959168	0.892468	0.747964	0.87769	-0.954202	0.929307	0	-0.90396	0	-0.809999	0	0	0	0	0.967353	0.78371	0	-0.827014
Aspartatic acid	0.949855	0.85217	0.905891	0.979547	0.935733	0.987357	0	0.993956	0.900737	0.958854	0.948195	0.941638	0.954177	0	0.905988	0.989916	0	0.970488	0.937042	-0.96475	-0.975263	-0.882347	0.961103	0	0	0.740822	0	0.981949	0.971496	0.917508	0.881681	0.965615	-0.948421	0.986318	0	-0.886258	0	-0.865744	0	0	0	0	0.965049	0.899037	0	-0.767357
Asparagine	0.858817	0.733965	0.92903	0.860656	0.869911	0.918632	0	0.881471	0.752561	0.876963	0.902529	0.787855	0.933477	0.905988	0	0.898812	0	0.902916	0.988633	-0.95297	-0.959116	-0.793485	0.764609	0	0	0	0	0.880087	0.87118	0.767931	0.77919	0.872147	-0.917922	0.85521	0	-0.985497	0	-0.824632	0	0	0	0	0.87311	0.825696	0	0
Threonine	0.983071	0.778469	0.93536	0.956525	0.969032	0.998195	0	0.997356	0.845184	0.98704	0.980169	0.968696	0.967866	0.989916	0.898812	0	0	0.986325	0.916278	-0.974466	-0.97097	-0.810821	0.947858	0	0	0.800832	0	0.989777	0.994978	0.954479	0.816238	0.926293	-0.958884	0.989877	0	-0.87127	0	-0.814298	0	0	0	0	0.992061	0.833231	0	-0.834616
Alanine, beta	0	0	0	0	0	0	0.832914	0	0	0	0	0	0	0	0	0	0	0	0	0	0	0	0	0	0.923011	0.727065	0.84358	0	0	0	0	0	0	0	0	0	0.804649	0	0	-0.948234	0	0	0	0	-0.752355	0
Lysine	0.987433	0.72085	0.970172	0.908721	0.988395	0.98973	0	0.982486	0.774888	0.993613	0.987232	0.972026	0.988946	0.970488	0.902916	0.986325	0	0	0.91448	-0.988345	-0.975965	-0.755381	0.90246	0	0	0.810087	0	0.960952	0.982215	0.926939	0.763497	0.885704	-0.955497	0.957547	0	-0.864711	0	-0.782675	0	0	0	0	0.987128	0.784429	0	-0.820258
Methionine	0.862267	0.812742	0.915074	0.907871	0.872567	0.930764	0	0.908534	0.8259	0.882202	0.899602	0.807021	0.935438	0.937042	0.988633	0.916278	0	0.91448	0	-0.954461	-0.967957	-0.862924	0.82212	0	0	0	0	0.899433	0.881581	0.770329	0.858459	0.925712	-0.908905	0.880341	-0.711286	-0.970402	0	-0.848919	0	0	0	0	0.87891	0.891812	0	0
Glucose	-0.965379	-0.732409	-0.976977	-0.901428	-0.968229	-0.98338	0	-0.964685	-0.77058	-0.974362	-0.977044	-0.93123	-0.988189	-0.96475	-0.95297	-0.974466	0	-0.988345	-0.954461	0	0.993293	0.77171	-0.864747	0	0	-0.766914	0	-0.944075	-0.9632	-0.891934	-0.772061	-0.888679	0.962204	-0.93928	0	0.917647	0	0.806709	0	0	0	0	-0.968014	-0.801958	0	0.785482
Fructose	-0.943324	-0.782087	-0.954041	-0.922516	-0.939139	-0.977891	0	-0.965286	-0.813584	-0.954912	-0.953868	-0.915599	-0.973833	-0.975263	-0.959116	-0.97097	0	-0.975965	-0.967957	0.993293	0	0.824309	-0.878469	0	0	-0.742357	0	-0.942635	-0.950744	-0.875101	-0.815562	-0.915591	0.968103	-0.944643	0	0.934886	0	0.846631	0	0	0	0	-0.952452	-0.847648	0	0.732066
Sucrose	0	-0.984765	0	-0.930524	0	-0.805423	0	-0.832688	-0.979006	-0.715664	0	0	-0.750561	-0.882347	-0.793485	-0.810821	0	-0.755381	-0.862924	0.77171	0.824309	0	-0.875759	0	0	0	0	-0.827818	-0.754888	0	-0.984734	-0.967148	0.755489	-0.836795	0.953956	0.804588	0	0.904709	0	0	-0.811038	0	-0.732162	-0.99673	0	0
Trehalose	0.901274	0.864339	0.787779	0.97749	0.871807	0.931206	0	0.963992	0.934568	0.904192	0.87876	0.924234	0.860866	0.961103	0.764609	0.947858	0	0.90246	0.82212	-0.864747	-0.878469	-0.875759	0	0	0	0.731196	0	0.958479	0.935745	0.914472	0.889657	0.948622	-0.860426	0.972506	-0.722421	-0.746558	0	-0.80402	0	0	0	0	0.920251	0.882505	0	-0.747659
Citric acid	0	0	0	0	0	0	-0.827992	0	0	0	0	0	0	0	0	0	0	0	0	0	0	0	0	0	-0.735715	0	0	0	0	0	0	0	0	0	0	0	-0.859998	0	0	0.873387	0.8428	0	0	0	0.89647	0
Succinic acid	0	0	0	0	0	0	0.933938	0	0	0	0	0	0	0	0	0	0.923011	0	0	0	0	0	0	-0.735715	0	0.707509	0.862277	0	0	0	0	0	0	0	0	0	0.890514	0	0	-0.909548	0	0	0	0	-0.849533	0
Fumaric acid	0.859124	0	0.77613	0	0.813233	0.78207	0	0.79062	0	0.838619	0.813609	0.884529	0.731469	0.740822	0	0.800832	0.727065	0.810087	0	-0.766914	-0.742357	0	0.731196	0	0.707509	0	0	0.746633	0.836567	0.850864	0	0	-0.775133	0.790045	0	0	0	0	0	0	0	0	0.842572	0	0	0
Malic acid	0	0	0	0	0	0	0.710466	0	0	0	0	0	0	0	0	0	0.84358	0	0	0	0	0	0	0	0.862277	0	0	0	0	0	0	0	0	0	0	0	0	0	0	-0.719239	0	0	0	0	0	0
Erythritol	0.963042	0.790016	0.901781	0.966159	0.946936	0.987409	0	0.988951	0.868444	0.968162	0.96356	0.947838	0.948799	0.981949	0.880087	0.989777	0	0.960952	0.899433	-0.944075	-0.942635	-0.827818	0.958479	0	0	0.746633	0	0	0.984789	0.956269	0.826468	0.936007	-0.946411	0.989788	0	-0.867762	0	-0.834542	0	0	0	0	0.978741	0.847471	0	-0.861552
Fucose	0.993448	0.724455	0.934278	0.932977	0.9771	0.992045	0	0.988942	0.804554	0.992967	0.986539	0.978684	0.959168	0.971496	0.87118	0.994978	0	0.982215	0.881581	-0.9632	-0.950744	-0.754888	0.935745	0	0	0.836567	0	0.984789	0	0.974183	0.764998	0.89005	-0.950072	0.984361	0	-0.838647	0	-0.768789	0	0	0	0	0.998523	0.77943	0	-0.871712
Galactinol	0.966297	0	0.855409	0.882641	0.93334	0.945424	0	0.947844	0.754516	0.957302	0.941305	0.965873	0.892468	0.917508	0.767931	0.954479	0	0.926939	0.770329	-0.891934	-0.875101	0	0.914472	0	0	0.850864	0	0.956269	0.974183	0	0	0.819566	-0.911938	0.965397	0	-0.745268	0	-0.72988	0	0	0	0	0.971875	0	0	-0.899564
Glucose 6P	0.707687	0.981172	0	0.937542	0	0.808016	0	0.837983	0.980211	0.72645	0.71598	0	0.747964	0.881681	0.77919	0.816238	0	0.763497	0.858459	-0.772061	-0.815562	-0.984734	0.889657	0	0	0	0	0.826468	0.764998	0	0	0.968263	-0.721119	0.834036	-0.930933	-0.766124	0	-0.833471	0	0	0.802105	0	0.739849	0.989478	0	0
Inositol, myo	0.847031	0.94869	0.798968	0.986758	0.836937	0.922991	0	0.938774	0.972234	0.862546	0.854348	0.836298	0.87769	0.965615	0.872147	0.926293	0	0.885704	0.925712	-0.888679	-0.915591	-0.967148	0.948622	0	0	0	0	0.936007	0.89005	0.819566	0.968263	0	-0.8581	0.935395	-0.852202	-0.861482	0	-0.898164	0	0	0	0	0.873658	0.978219	0	0
Kestose	-0.942126	0	-0.939044	-0.88807	-0.923081	-0.964158	0	-0.950599	-0.756473	-0.950741	-0.947043	-0.923478	-0.954202	-0.948421	-0.917922	-0.958884	0	-0.955497	-0.908905	0.962204	0.968103	0.755489	-0.860426	0	0	-0.775133	0	-0.946411	-0.950072	-0.911938	-0.721119	-0.8581	0	-0.944534	0	0.923368	0	0.835775	0	0	0	0	-0.955524	-0.771645	0	0.773638
Maltitol	0.961248	0.811255	0.878593	0.97046	0.933156	0.981975	0	0.991873	0.883233	0.962872	0.947552	0.960457	0.929307	0.986318	0.85521	0.989877	0	0.957547	0.880341	-0.93928	-0.944643	-0.836795	0.972506	0	0	0.790045	0	0.989788	0.984361	0.965397	0.834036	0.935395	-0.944534	0	0	-0.838672	0	-0.83574	0	0	0	0	0.976476	0.849325	0	-0.817498
Maltotriose	0	-0.942489	0	-0.792903	0	0	0.756261	0	-0.913272	0	0	0	0	0	0	0	0	0	-0.711286	0	0	0.953956	-0.722421	0	0	0	0	0	0	0	-0.930933	-0.852202	0	0	0	0	0.842979	0.814051	0	0	-0.926389	0.739196	0	-0.938109	-0.837347	0
Raffinose	-0.816799	-0.727205	-0.890253	-0.847951	-0.820892	-0.891657	0	-0.856182	-0.752793	-0.838533	-0.863356	-0.750239	-0.90396	-0.886258	-0.985497	-0.87127	0	-0.864711	-0.970402	0.917647	0.934886	0.804588	-0.746558	0	0	0	0	-0.867762	-0.838647	-0.745268	-0.766124	-0.861482	0.923368	-0.838672	0	0	0	0.861676	0	0	0	0	-0.840248	-0.828519	0	0
Xylose	0	0	0	0	0	0	0.97565	0	0	0	0	0	0	0	0	0	0.804649	0	0	0	0	0	0	-0.859998	0.890514	0	0	0	0	0	0	0	0	0	0.842979	0	0	0	0	-0.862372	-0.88797	0.733071	0	0	-0.981451	0
Dehydroascorbic acid	-0.728059	-0.875827	0	-0.856471	-0.719708	-0.822343	0	-0.825678	-0.861885	-0.750664	-0.735493	-0.719233	-0.809999	-0.865744	-0.824632	-0.814298	0	-0.782675	-0.848919	0.806709	0.846631	0.904709	-0.80402	0	0	0	0	-0.834542	-0.768789	-0.72988	-0.833471	-0.898164	0.835775	-0.83574	0.814051	0.861676	0	0	0	0	0	0.739696	-0.762083	-0.898989	0	0
Glucaric acid, 1-4-lactone	0	0	0	0	0	0	0	0	0	0	0	0	0	0	0	0	0	0	0	0	0	0	0	0	0	0	0	0	0	0	0	0	0	0	0	0	0	0	0	0	0	0	0	0	0	0
Glucuronic acid	0	0	0	0	0	0	-0.882784	0	0	0	0	0	0	0	0	0	-0.948234	0	0	0	0	0	0	0.873387	-0.909548	0	-0.719239	0	0	0	0	0	0	0	0	0	-0.862372	0	0	0	0	0	0	0	0.852866	0
Glyceric acid	0	0.833939	0	0	0	0	-0.791286	0	0.805127	0	0	0	0	0	0	0	0	0	0	0	0	-0.811038	0	0.8428	0	0	0	0	0	0	0.802105	0	0	0	-0.926389	0	-0.88797	0	0	0	0	0	0	0.785343	0.901636	0
Pyruvic acid	0	-0.723266	0	0	0	0	0	0	0	0	0	0	0	0	0	0	0	0	0	0	0	0	0	0	0	0	0	0	0	0	0	0	0	0	0.739196	0	0.733071	0.739696	0	0	0	0	0	0	0	0
Quinic acid	0.997378	0	0.947057	0.916236	0.984525	0.991005	0	0.984922	0.777791	0.997337	0.991252	0.981985	0.967353	0.965049	0.87311	0.992061	0	0.987128	0.87891	-0.968014	-0.952452	-0.732162	0.920251	0	0	0.842572	0	0.978741	0.998523	0.971875	0.739849	0.873658	-0.955524	0.976476	0	-0.840248	0	-0.762083	0	0	0	0	0	0.758286	0	-0.875529
Phosphoric acid	0.723174	0.979794	0	0.941494	0.714195	0.830519	0	0.852084	0.975665	0.745311	0.737222	0.714263	0.78371	0.899037	0.825696	0.833231	0	0.784429	0.891812	-0.801958	-0.847648	-0.99673	0.882505	0	0	0	0	0.847471	0.77943	0	0.989478	0.978219	-0.771645	0.849325	-0.938109	-0.828519	0	-0.898989	0	0	0.785343	0	0.758286	0	0	0
Putrescine	0	0	0	0	0	0	-0.970598	0	0	0	0	0	0	0	0	0	-0.752355	0	0	0	0	0	0	0.89647	-0.849533	0	0	0	0	0	0	0	0	0	-0.837347	0	-0.981451	0	0	0.852866	0.901636	0	0	0	0	0
Spermidine	-0.87865	0	-0.804315	-0.729154	-0.882215	-0.841066	0	-0.813051	0	-0.870242	-0.88586	-0.83078	-0.827014	-0.767357	0	-0.834616	0	-0.820258	0	0.785482	0.732066	0	-0.747659	0	0	0	0	-0.861552	-0.871712	-0.899564	0	0	0.773638	-0.817498	0	0	0	0	0	0	0	0	-0.875529	0	0	0

## Sheet: Receptacle_L15 (S9)
	Serine	Glycine	Tryptophan	Phenylalanine	Tyrosine	Valine	Alanine	Glutamic acid	GABA	Proline	Arginine	Ornithine	Histidine	Aspartatic acid	Asparagine	Threonine	Alanine, beta	Lysine	Methionine	Glucose	Fructose	Sucrose	Trehalose	Citric acid	Succinic acid	Fumaric acid	Malic acid	Erythritol	Fucose	Galactinol	Glucose 6P	Inositol, myo	Kestose	Maltitol	Maltotriose	Raffinose	Xylose	Dehydroascorbic acid	Glucaric acid, 1-4-lactone	Glucuronic acid	Glyceric acid	Pyruvic acid	Quinic acid	Phosphoric acid	Putrescine	Spermidine
Serine	0	0.966706	0.970326	0.944412	0.985108	0.97142	0.901777	0.97806	0.759481	0.990693	0.982168	0.977678	0.935659	0.916209	0.702358	0.998265	0	0.984141	0.768745	-0.905973	-0.886661	-0.770972	0.992249	0	0.858423	0.894835	0	0.942772	0.993393	0.98617	0.960674	0.879561	-0.955255	0.994216	0	-0.90733	0	-0.825155	0	0	0	0	0.990585	0	0	-0.760811
Glycine	0.966706	0	0.901827	0.99449	0.972759	0.995494	0.766478	0.997056	0.896014	0.931492	0.905103	0.902941	0.895814	0.986488	0.82172	0.975448	0	0.988269	0.893629	-0.853672	-0.830777	-0.896003	0.988707	0	0.704702	0.795898	0	0.993834	0.956218	0.915452	0.985093	0.964641	-0.954235	0.970554	-0.804722	-0.937998	-0.789331	-0.931418	0	0	0	0	0.93369	0.767426	0.725353	0
Tryptophan	0.970326	0.901827	0	0.861403	0.943696	0.911345	0.953511	0.917144	0	0.981514	0.979325	0.975721	0.954379	0.827799	0	0.969233	0	0.943611	0.695744	-0.940638	-0.929478	-0.67308	0.939903	0	0.91711	0.934333	0	0.877617	0.972409	0.976485	0.8851	0.791319	-0.943562	0.964498	0	-0.878281	0	-0.71962	0	0	0	0	0.989015	0	0	-0.809347
Phenylalanine	0.944412	0.99449	0.861403	0	0.953708	0.992347	0.718786	0.991114	0.928403	0.904338	0.872314	0.872757	0.853661	0.995141	0.836383	0.953844	0	0.97188	0.911408	-0.818915	-0.795008	-0.923721	0.97614	0	0	0.740019	0	0.991826	0.93517	0.88229	0.980759	0.978633	-0.937169	0.945866	-0.845817	-0.938436	-0.826981	-0.952457	0	0	0	0	0.901729	0.813591	0.771057	0
Tyrosine	0.985108	0.972759	0.943696	0.953708	0	0.96557	0.860511	0.973861	0.792659	0.959425	0.963694	0.960144	0.899162	0.932085	0.715672	0.983223	0	0.979411	0.799978	-0.868867	-0.849863	-0.800204	0.988211	0	0.807853	0.897522	0	0.947069	0.962259	0.968754	0.979381	0.881402	-0.934971	0.99003	-0.685628	-0.885142	0	-0.832257	0	0	0	0	0.958575	0	0	-0.707193
Valine	0.97142	0.995494	0.911345	0.992347	0.96557	0	0.786525	0.998826	0.886852	0.94404	0.913483	0.911482	0.901615	0.981199	0.824525	0.979677	0	0.988654	0.886505	-0.87454	-0.852663	-0.893123	0.989129	0	0.720577	0.788686	0	0.991134	0.969575	0.919646	0.97488	0.965989	-0.961511	0.967036	-0.79602	-0.951575	-0.773832	-0.930033	0	0	0	0	0.943849	0.750789	0.699735	0
Alanine	0.901777	0.766478	0.953511	0.718786	0.860511	0.786525	0	0.797524	0	0.940413	0.961428	0.961042	0.863946	0	0	0.885181	0	0.828634	0	-0.869236	-0.862147	0	0.845963	-0.677798	0.979997	0.928752	0	0.719608	0.905036	0.951108	0.772142	0	-0.831836	0.883396	0	-0.746238	0	0	0	0	0	0	0.936436	0	0	-0.923638
Glutamic acid	0.97806	0.997056	0.917144	0.991114	0.973861	0.998826	0.797524	0	0.876712	0.950104	0.923788	0.921005	0.906704	0.978334	0.802977	0.98468	0	0.99103	0.871925	-0.873518	-0.851218	-0.880364	0.994186	0	0.736099	0.805062	0	0.988887	0.972579	0.931421	0.981301	0.958146	-0.958686	0.975769	-0.779961	-0.942218	-0.759644	-0.920735	0	0	0	0	0.950376	0.737518	0.687581	0
GABA	0.759481	0.896014	0	0.928403	0.792659	0.886852	0	0.876712	0	0.687441	0	0	0.679949	0.953819	0.886135	0.7828	0	0.839211	0.96094	0	0	-0.978834	0.828613	0	0	0	0	0.924188	0.750301	0	0.863322	0.966181	-0.786421	0.765194	-0.961773	-0.834658	-0.962284	-0.973998	0	0	0.799792	-0.859786	0.687623	0.965458	0.945261	0
Proline	0.990693	0.931492	0.981514	0.904338	0.959425	0.94404	0.940413	0.950104	0.687441	0	0.987471	0.988744	0.934064	0.865905	0	0.986304	0	0.958922	0.706739	-0.903294	-0.884964	-0.702502	0.971052	0	0.904387	0.897461	0	0.90307	0.994088	0.989636	0.922222	0.831957	-0.953461	0.977906	0	-0.902251	0	-0.765625	0	0	0	0	0.996625	0	0	-0.80159
Arginine	0.982168	0.905103	0.979325	0.872314	0.963694	0.913483	0.961428	0.923788	0	0.987471	0	0.994159	0.913959	0.832195	0	0.971997	0	0.941171	0	-0.904672	-0.89058	0	0.954939	0	0.927232	0.941304	0	0.867443	0.972615	0.997482	0.91232	0.779352	-0.912921	0.973258	0	-0.843136	0	-0.712636	0	0	0	0	0.985066	0	0	-0.855769
Ornithine	0.977678	0.902941	0.975721	0.872757	0.960144	0.911482	0.961042	0.921005	0	0.988744	0.994159	0	0.898272	0.828402	0	0.966907	0	0.93036	0	-0.877598	-0.862658	0	0.954026	0	0.92106	0.920428	0	0.862588	0.970673	0.994027	0.91323	0.776861	-0.922265	0.969904	0	-0.863823	0	-0.701309	0	0	0	0	0.981138	0	0	-0.836183
Histidine	0.935659	0.895814	0.954379	0.853661	0.899162	0.901615	0.863946	0.906704	0.679949	0.934064	0.913959	0.898272	0	0.834762	0.689981	0.945917	0	0.93537	0.72711	-0.944818	-0.926745	-0.70624	0.914146	0	0.829215	0.863155	0	0.895006	0.946364	0.916567	0.844058	0.825216	-0.902068	0.925777	0	-0.840168	0	-0.756311	0	0	0	0	0.955735	0	0	-0.729821
Aspartatic acid	0.916209	0.986488	0.827799	0.995141	0.932085	0.981199	0	0.978334	0.953819	0.865905	0.832195	0.828402	0.834762	0	0.866462	0.929856	0	0.958695	0.939992	-0.806249	-0.783496	-0.952471	0.954989	0	0	0.703591	0	0.991826	0.905021	0.8423	0.968197	0.988907	-0.916357	0.921919	-0.881719	-0.924654	-0.869797	-0.972928	0	0	0	-0.700868	0.867955	0.858815	0.821845	0
Asparagine	0.702358	0.82172	0	0.836383	0.715672	0.824525	0	0.802977	0.886135	0	0	0	0.689981	0.866462	0	0.737059	-0.680559	0.802967	0.973833	-0.692642	-0.67827	-0.907508	0.745199	0	0	0	0	0.866139	0.716504	0	0.751457	0.895069	-0.828307	0.706851	-0.871104	-0.860459	-0.889636	-0.90873	0	0	0	-0.809827	0.67052	0.840725	0.824345	0
Threonine	0.998265	0.975448	0.969233	0.953844	0.983223	0.979677	0.885181	0.98468	0.7828	0.986304	0.971997	0.966907	0.945917	0.929856	0.737059	0	0	0.991213	0.797973	-0.913025	-0.893303	-0.795076	0.993604	0	0.839485	0.883805	0	0.957396	0.994065	0.976642	0.961638	0.899323	-0.964492	0.993203	-0.669598	-0.920645	0	-0.84726	0	0	0	0	0.988879	0	0	-0.731409
Alanine, beta	0	0	0	0	0	0	0	0	0	0	0	0	0	0	-0.680559	0	0	0	0	0	0	0	0	0	0	0	0	0	0	0	0	0	0	0	0.705885	0	0.756133	0	0	0	-0.666426	0.820901	0	-0.701983	-0.691497	0
Lysine	0.984141	0.988269	0.943611	0.97188	0.979411	0.988654	0.828634	0.99103	0.839211	0.958922	0.941171	0.93036	0.93537	0.958695	0.802967	0.991213	0	0	0.861111	-0.902991	-0.881809	-0.846049	0.988896	0	0.780786	0.861832	0	0.980106	0.977207	0.946324	0.96601	0.932463	-0.963526	0.981245	-0.726419	-0.922085	-0.716485	-0.895797	0	0	0	0	0.964837	0.685032	0	0
Methionine	0.768745	0.893629	0.695744	0.911408	0.799978	0.886505	0	0.871925	0.96094	0.706739	0	0	0.72711	0.939992	0.973833	0.797973	0	0.861111	0	-0.7122	-0.692862	-0.967085	0.821774	0	0	0	0	0.928397	0.765671	0	0.843363	0.952375	-0.84216	0.777967	-0.931764	-0.87048	-0.935808	-0.960453	0	0	0.712038	-0.828417	0.716916	0.913067	0.900236	0
Glucose	-0.905973	-0.853672	-0.940638	-0.818915	-0.868867	-0.87454	-0.869236	-0.873518	0	-0.903294	-0.904672	-0.877598	-0.944818	-0.806249	-0.692642	-0.913025	0	-0.902991	-0.7122	0	0.99815	0.721071	-0.876183	0.713266	-0.807709	-0.849384	0	-0.854563	-0.91747	-0.887758	-0.813769	-0.79494	0.863411	-0.893083	0	0.819084	0	0.738823	0	0	0	0	-0.925809	0	0	0.756797
Fructose	-0.886661	-0.830777	-0.929478	-0.795008	-0.849863	-0.852663	-0.862147	-0.851218	0	-0.884964	-0.89058	-0.862658	-0.926745	-0.783496	-0.67827	-0.893303	0	-0.881809	-0.692862	0.99815	0	0.705393	-0.854343	0.736791	-0.797982	-0.840166	0	-0.831371	-0.897808	-0.871107	-0.793782	-0.771547	0.844913	-0.875751	0	0.802667	0	0.71606	0	0	0	0	-0.90896	0	0	0.756091
Sucrose	-0.770972	-0.896003	-0.67308	-0.923721	-0.800204	-0.893123	0	-0.880364	-0.978834	-0.702502	0	0	-0.70624	-0.952471	-0.907508	-0.795076	0	-0.846049	-0.967085	0.721071	0.705393	0	-0.831743	0	0	0	0	-0.926609	-0.764952	0	-0.864235	-0.967189	0.800693	-0.780401	0.971538	0.858587	0.93989	0.968697	0	0	-0.756139	0.821961	-0.70924	-0.948903	-0.917469	0
Trehalose	0.992249	0.988707	0.939903	0.97614	0.988211	0.989129	0.845963	0.994186	0.828613	0.971052	0.954939	0.954026	0.914146	0.954989	0.745199	0.993604	0	0.988896	0.821774	-0.876183	-0.854343	-0.831743	0	0	0.791359	0.848258	0	0.970067	0.982571	0.962547	0.983364	0.923089	-0.955751	0.990484	-0.722754	-0.925458	-0.693208	-0.875697	0	0	0	0	0.96915	0.673081	0	-0.686691
Citric acid	0	0	0	0	0	0	-0.677798	0	0	0	0	0	0	0	0	0	0	0	0	0.713266	0.736791	0	0	0	-0.676401	0	0	0	0	0	0	0	0	0	0	0	0	0	0	0.688681	0	0	0	0	0	0.705754
Succinic acid	0.858423	0.704702	0.91711	0	0.807853	0.720577	0.979997	0.736099	0	0.904387	0.927232	0.92106	0.829215	0	0	0.839485	0	0.780786	0	-0.807709	-0.797982	0	0.791359	-0.676401	0	0.930896	0	0	0.860053	0.92292	0.712324	0	-0.789566	0.840992	0	-0.674745	0	0	0	0	0	0	0.902963	0	0	-0.934697
Fumaric acid	0.894835	0.795898	0.934333	0.740019	0.897522	0.788686	0.928752	0.805062	0	0.897461	0.941304	0.920428	0.863155	0.703591	0	0.883805	0	0.861832	0	-0.849384	-0.840166	0	0.848258	0	0.930896	0	0	0.753137	0.867699	0.936921	0.80615	0	-0.821065	0.897826	0	-0.693012	0	0	0	0	0	0	0.907708	0	0	-0.847306
Malic acid	0	0	0	0	0	0	0	0	0	0	0	0	0	0	0	0	0	0	0	0	0	0	0	0	0	0	0	0	0	0	0	0	0	0	0	0	0	0	0	-0.674545	0	0	0	0	0	0
Erythritol	0.942772	0.993834	0.877617	0.991826	0.947069	0.991134	0.719608	0.988887	0.924188	0.90307	0.867443	0.862588	0.895006	0.991826	0.866139	0.957396	0	0.980106	0.928397	-0.854563	-0.831371	-0.926609	0.970067	0	0	0.753137	0	0	0.93827	0.876668	0.963317	0.983254	-0.944672	0.944379	-0.84333	-0.938564	-0.83338	-0.954847	0	0	0	0	0.909251	0.808517	0.768045	0
Fucose	0.993393	0.956218	0.972409	0.93517	0.962259	0.969575	0.905036	0.972579	0.750301	0.994088	0.972615	0.970673	0.946364	0.905021	0.716504	0.994065	0	0.977207	0.765671	-0.91747	-0.897808	-0.764952	0.982571	0	0.860053	0.867699	0	0.93827	0	0.974938	0.936195	0.88224	-0.964332	0.97951	0	-0.925696	0	-0.823461	0	0	0	0	0.993464	0	0	-0.752299
Galactinol	0.98617	0.915452	0.976485	0.88229	0.968754	0.919646	0.951108	0.931421	0	0.989636	0.997482	0.994027	0.916567	0.8423	0	0.976642	0	0.946324	0	-0.887758	-0.871107	0	0.962547	0	0.92292	0.936921	0	0.876668	0.974938	0	0.924019	0.789494	-0.920851	0.980748	0	-0.850599	0	-0.724058	0	0	0	0	0.987393	0	0	-0.843873
Glucose 6P	0.960674	0.985093	0.8851	0.980759	0.979381	0.97488	0.772142	0.981301	0.863322	0.922222	0.91232	0.91323	0.844058	0.968197	0.751457	0.961638	0	0.96601	0.843363	-0.813769	-0.793782	-0.864235	0.983364	0	0.712324	0.80615	0	0.963317	0.936195	0.924019	0	0.927334	-0.926836	0.973425	-0.772853	-0.908295	-0.74527	-0.896407	0	0	0	0	0.919114	0.739089	0.698433	0
Inositol, myo	0.879561	0.964641	0.791319	0.978633	0.881402	0.965989	0	0.958146	0.966181	0.831957	0.779352	0.776861	0.825216	0.988907	0.895069	0.899323	0	0.932463	0.952375	-0.79494	-0.771547	-0.967189	0.923089	0	0	0	0	0.983254	0.88224	0.789494	0.927334	0	-0.901341	0.879672	-0.908814	-0.93008	-0.905228	-0.985966	0	0	0	-0.747486	0.836435	0.885583	0.840428	0
Kestose	-0.955255	-0.954235	-0.943562	-0.937169	-0.934971	-0.961511	-0.831836	-0.958686	-0.786421	-0.953461	-0.912921	-0.922265	-0.902068	-0.916357	-0.828307	-0.964492	0	-0.963526	-0.84216	0.863411	0.844913	0.800693	-0.955751	0	-0.789566	-0.821065	0	-0.944672	-0.964332	-0.920851	-0.926836	-0.901341	0	-0.953732	0.699207	0.975559	0.691433	0.857398	0	0	0	0	-0.954194	0	0	0
Maltitol	0.994216	0.970554	0.964498	0.945866	0.99003	0.967036	0.883396	0.975769	0.765194	0.977906	0.973258	0.969904	0.925777	0.921919	0.706851	0.993203	0	0.981245	0.777967	-0.893083	-0.875751	-0.780401	0.990484	0	0.840992	0.897826	0	0.944379	0.97951	0.980748	0.973425	0.879672	-0.953732	0	0	-0.905667	0	-0.828961	0	0	0	0	0.981296	0	0	-0.743613
Maltotriose	0	-0.804722	0	-0.845817	-0.685628	-0.79602	0	-0.779961	-0.961773	0	0	0	0	-0.881719	-0.871104	-0.669598	0.705885	-0.726419	-0.931764	0	0	0.971538	-0.722754	0	0	0	0	-0.84333	0	0	-0.772853	-0.908814	0.699207	0	0	0.792201	0.956504	0.909923	0	0	-0.844922	0.880771	0	-0.974145	-0.950924	0
Raffinose	-0.90733	-0.937998	-0.878281	-0.938436	-0.885142	-0.951575	-0.746238	-0.942218	-0.834658	-0.902251	-0.843136	-0.863823	-0.840168	-0.924654	-0.860459	-0.920645	0	-0.922085	-0.87048	0.819084	0.802667	0.858587	-0.925458	0	-0.674745	-0.693012	0	-0.938564	-0.925696	-0.850599	-0.908295	-0.93008	0.975559	-0.905667	0.792201	0	0.763996	0.887976	0	0	0	0	-0.898186	-0.7144	0	0
Xylose	0	-0.789331	0	-0.826981	0	-0.773832	0	-0.759644	-0.962284	0	0	0	0	-0.869797	-0.889636	0	0.756133	-0.716485	-0.935808	0	0	0.93989	-0.693208	0	0	0	0	-0.83338	0	0	-0.74527	-0.905228	0.691433	0	0.956504	0.763996	0	0.937651	0	0	-0.872213	0.941122	0	-0.983897	-0.969453	0
Dehydroascorbic acid	-0.825155	-0.931418	-0.71962	-0.952457	-0.832257	-0.930033	0	-0.920735	-0.973998	-0.765625	-0.712636	-0.701309	-0.756311	-0.972928	-0.90873	-0.84726	0	-0.895797	-0.960453	0.738823	0.71606	0.968697	-0.875697	0	0	0	0	-0.954847	-0.823461	-0.724058	-0.896407	-0.985966	0.857398	-0.828961	0.909923	0.887976	0.937651	0	0	0	-0.698122	0.814949	-0.77233	-0.917555	-0.881459	0
Glucaric acid, 1-4-lactone	0	0	0	0	0	0	0	0	0	0	0	0	0	0	0	0	0	0	0	0	0	0	0	0	0	0	0	0	0	0	0	0	0	0	0	0	0	0	0	0	0	0	0	0	0	0
Glucuronic acid	0	0	0	0	0	0	0	0	0	0	0	0	0	0	0	0	0	0	0	0	0	0	0	0.688681	0	0	-0.674545	0	0	0	0	0	0	0	0	0	0	0	0	0	0.920372	-0.810654	0	0.703287	0.75783	0.682859
Glyceric acid	0	0	0	0	0	0	0	0	0.799792	0	0	0	0	0	0	0	-0.666426	0	0.712038	0	0	-0.756139	0	0	0	0	0	0	0	0	0	0	0	0	-0.844922	0	-0.872213	-0.698122	0	0.920372	0	-0.924842	0	0.916659	0.940381	0
Pyruvic acid	0	0	0	0	0	0	0	0	-0.859786	0	0	0	0	-0.700868	-0.809827	0	0.820901	0	-0.828417	0	0	0.821961	0	0	0	0	0	0	0	0	0	-0.747486	0	0	0.880771	0	0.941122	0.814949	0	-0.810654	-0.924842	0	0	-0.933253	-0.934022	0
Quinic acid	0.990585	0.93369	0.989015	0.901729	0.958575	0.943849	0.936436	0.950376	0.687623	0.996625	0.985066	0.981138	0.955735	0.867955	0.67052	0.988879	0	0.964837	0.716916	-0.925809	-0.90896	-0.70924	0.96915	0	0.902963	0.907708	0	0.909251	0.993464	0.987393	0.919114	0.836435	-0.954194	0.981296	0	-0.898186	0	-0.77233	0	0	0	0	0	0	0	-0.802741
Phosphoric acid	0	0.767426	0	0.813591	0	0.750789	0	0.737518	0.965458	0	0	0	0	0.858815	0.840725	0	-0.701983	0.685032	0.913067	0	0	-0.948903	0.673081	0	0	0	0	0.808517	0	0	0.739089	0.885583	0	0	-0.974145	-0.7144	-0.983897	-0.917555	0	0.703287	0.916659	-0.933253	0	0	0.989644	0
Putrescine	0	0.725353	0	0.771057	0	0.699735	0	0.687581	0.945261	0	0	0	0	0.821845	0.824345	0	-0.691497	0	0.900236	0	0	-0.917469	0	0	0	0	0	0.768045	0	0	0.698433	0.840428	0	0	-0.950924	0	-0.969453	-0.881459	0	0.75783	0.940381	-0.934022	0	0.989644	0	0
Spermidine	-0.760811	0	-0.809347	0	-0.707193	0	-0.923638	0	0	-0.80159	-0.855769	-0.836183	-0.729821	0	0	-0.731409	0	0	0	0.756797	0.756091	0	-0.686691	0.705754	-0.934697	-0.847306	0	0	-0.752299	-0.843873	0	0	0	-0.743613	0	0	0	0	0	0.682859	0	0	-0.802741	0	0	0
